# Supplementary material for: An immune-based biomarker signature is associated with mortality in COVID-19 patients
Source: JCI Insight. 2021 Jan 11;6(1):e144455. doi: 10.1172/jci.insight.144455 (PMC7821609; doi:10.1172/jci.insight.144455)
Supplement: Supplemental Table 3 [file jciinsight-6-144455-s050.xlsx]

## Sheet: Supplementary table
Supplementary Table 3. Summary data of the concentrations of all 66 tested biomarkers in COVID-19 patients of different severity groups and healthy volunteers.
		Healthy volunteers						Moderate						Severe						Critical						Deceased
Protein		Median	Q1	Q3	Minimum	Maximum		Median	Q1	Q3	Minimum	Maximum		Median	Q1	Q3	Minimum	Maximum		Median	Q1	Q3	Minimum	Maximum		Median	Q1	Q3	Minimum	Maximum
CCL11		225.62	177.15	276.1	96.19	768.25		190.5	99.11	257.44	54.75	420.07		263.26	136.57	341.99	41.33	442.91		131.41	89.77	195.35	45.24	830.72		235.33	153.12	326.48	81.31	1181.55
CCL13		112.31	78.65	138.61	33.68	312.27		101.87	66.43	108.71	29.07	196.25		88.2	50.03	118.05	22.86	222.31		89.95	63.72	108.27	25.38	507.36		154.22	97.78	209.35	54.61	571.81
CCL17		305.7	211.59	426.37	84.13	1014.66		103.26	54.7	258.55	13.32	567.8		135.36	70.58	259.13	31.41	386.83		109.12	74.06	197.6	28.94	645.51		101.9	77.92	267.72	33.36	663.53
CCL2		203.86	163.91	247.71	49.31	501.82		259.58	185.75	341.34	149.2	707.98		201.61	155.97	321.65	47.04	981.09		214.04	154.52	400.1	57.91	2232.58		544.11	369.46	1014.34	216.41	4053.79
CCL22		1145.69	919.38	1357.24	295.7	2047.76		832.4	589.31	1066.82	289.37	4341.74		665.06	490.47	1226.05	178.25	2049.01		611.17	373.2	799.47	214.51	1489.29		393.26	371.17	614.16	265.07	1463.14
CCL26		21.53	15.81	32.63	8.91	109.3		24.14	14.48	35.79	3.72	43.55		42.07	23.56	52.64	13.46	76.6		36.22	24.9	55.09	12.55	147.34		76.38	54.2	106.53	33.22	237
CCL3		22.73	19.15	27.8	13.32	67.18		41.54	33.65	53.01	20.7	91.8		36.65	28.69	53.19	9.8	114.96		38.9	30.43	53.4	18.87	121.99		43.61	39.84	61.02	19.93	91.33
CCL4		85.38	54.25	122.01	14.52	358.07		88.86	62.31	125.83	29.57	232.68		94.79	78.08	114.84	27.04	205.14		104.11	61.72	157.09	37.55	598.8		125.13	111.93	185.8	85.47	369.98
sCD163		576727	348147	888092	59938.6	2305700		829027	580816	1167600	181334	2566100		665494	310379	1476650	218003	2055700		761861	492279	1135700	191753	5077200		1146800	683468	1541500	398890	2489900
sCD25		502.11	411.33	651.52	259.81	1023.29		1064.81	733.87	1751.82	266.39	27913.6		940.64	808.23	1296.7	581.21	2333.99		1102.8	901.87	1755.53	306.28	5640.45		1546.41	1241.17	1820.24	816.66	2152.44
sCD31		19426.2	12273.1	51087.3	7028.86	168327		10938	7383.36	15103.9	4365.02	31189.2		9973.11	7746.26	16182.8	3154.12	36705.5		10531.5	8118.88	15541.7	2699.17	52596.6		11582.5	8295.54	13635.1	4024.55	20027.3
sCD40L		10340	8123.5	11412.3	2300.63	14825.7		6513.33	4922.79	9515.18	3704.21	21012.9		10218.1	8257.62	15449	1194.34	18742		11460.6	7676.22	16052.4	1404.58	31773.2		7737.61	6130.7	9148.97	820.1	12817.2
CX3CL1		1555.88	839.63	2211.13	0	3668.07		2059.13	1333.88	2655.09	0	32860.9		1407.27	933.31	2382.14	0	14149		2255.94	1326.07	2978.04	0	158820		2585.73	1244.51	3217.73	0	7692.3
CXCL10		311.51	224.45	373.41	110.41	1318.47		994.99	414.44	1545.15	58.78	3880.71		1110.68	385.83	4318.63	118.44	8269.23		1809.5	705.41	4614.99	168.95	22049.6		2095.31	1560.06	4635.73	760.37	20322.6
CXCL9		13.31	13.31	194.82	13.31	1475.56		946.78	808.2	1423.51	182.62	2020.31		1371.02	910.19	1725.83	619.85	2069.58		1089.36	717.63	1423.51	0	7815.46		1088.92	328.09	1395.86	0	2584.89
sE-selectin		28544	20191	36722.9	14264	89224.5		23470	16682.9	29794.3	8944.43	72899.1		17650	13992	24253.4	10241.3	36427.6		21582	16022.4	31718.3	9604.71	67832.3		33314.1	21808.3	42613.7	7529.49	63520.7
sFASLG		38.41	28.76	52.3	16.05	89.01		35.19	23.93	41.32	11.94	52.42		21.24	13.3	26.23	7.7	65.56		17.72	12.3	25.28	0	65.37		16.71	10.3	18.26	6.31	43.74
G-CSF		27.25	14.34	40.97	0	87.78		20.15	2.56	52.23	0	97.94		36.14	15.76	47.67	0	566.6		49.63	30.95	83.48	0	358.82		41.42	16.85	50.03	0	1989.66
GM-CSF		0.19	0.12	0.26	0	4.5		0.51	0.38	0.74	0.06	1.44		0.43	0.28	0.57	0.15	1.28		0.39	0.28	0.63	0.07	1.49		0.48	0.28	0.7	0.11	1.34
sICAM-1		323076	236125	429272	61773.4	1194900		354603	231227	423258	63461.1	1542900		261582	195650	338368	106372	1021900		424439	244785	671626	40561.8	1542800		436571	342246	517317	143786	584154
IFN-α2a		10.08	5.93	21.48	0.1	271.14		155.16	28.3	2578.4	4.1	13457.9		156.9	64.05	1336.8	6.48	31292.1		335.89	94.8	954.7	0	31738.2		55.3	25.3	214.5	0	3486.7
IFN-γ		3.17	2.12	5.74	0.49	21.31		21.92	4.69	79.69	1.1	581.59		11.02	5.76	69.8	0.13	392.68		15.29	4.29	83.2	0.81	1240.17		10.2	2.91	13.77	1.91	96.01
IL-10		0.21	0.16	0.29	0.11	2.97		0.67	0.44	1.45	0.17	1408.43		1.3	0.5	2.69	0.31	36.21		1.83	1.05	3.49	0.19	11.11		2.6	1.49	4.72	1.01	35.38
IL-12p40		96.4	66.73	130.96	24.83	340.43		146.39	78.09	236.09	36.3	750.85		94.46	30.33	177.66	5.28	309.22		55.05	19.05	121.44	4.37	498.13		32.67	11.22	75.17	4.73	118.13
IL-12p70		0.11	0.04	0.17	0	0.56		0.14	0.08	0.21	0.05	2.83		0.13	0.07	0.3	0	1.86		0.2	0.12	0.35	0.01	1.47		0.19	0.1	0.55	0.03	1.19
IL-13		0.92	0.31	1.58	0	6.87		1.2	0.91	1.97	0.15	4.51		1.4	0.95	3.12	0	6.55		1.78	1.25	3.5	0	15.65		2.76	1.93	4.58	0.86	10.2
IL-15		2.42	1.93	2.97	1.47	25.24		2.81	2.11	3.46	1.35	8.53		2.67	2.28	3.2	1.71	7.62		5.24	3.58	7.47	1.51	11.9		7.29	5.23	8.9	3.29	14.5
IL-16		186.83	154.66	238.87	74.61	400.39		279.78	213.22	356.1	148.28	3264.58		400.57	191.83	584.7	127.19	783		485.24	314.18	643.02	71	2246.59		764.6	452.84	949.17	230.36	1511.02
IL-17		1.54	1.05	2.15	0.52	5.27		3.02	2.09	4.43	0.5	8.73		2.54	1.35	4.54	0.34	7.59		1.31	0.85	2.3	0.24	8.95		1.24	0.84	2.39	0.69	115.07
IL-18		315.99	252.5	377.46	163	451		699.37	495	891.99	320.57	7394.03		643.21	453.88	1061.14	182.8	1651.03		718.63	523.69	1411.75	275.26	3040.4		830.58	472	926.26	206.12	2670.33
IL-18BP		7402.33	4406.73	10521.5	746	13958		22976.5	19100.4	25521.2	12039.6	53899.9		23968.7	10914.7	33041.9	863.66	63324.8		27027.1	15311.1	37232	427.88	98314.3		29029.2	18011.6	38767.4	7698.1	65877.6
IL-1α		0.17	0	0.63	0	8.86		0.73	0.37	2.1	0	8.03		0.67	0.34	1.45	0	9.19		0.25	0.09	0.9	0	19.69		0.03	0	0.4	0	1.53
IL-1β		0.05	0.01	0.1	0	1.69		0.16	0.06	0.35	0	2.21		0.25	0.12	0.48	0.01	1.36		0.3	0.16	0.54	0	2.6		0.22	0.15	0.6	0	1.1
IL-1RA		592.97	481.82	779.47	309.8	2316.61		1955.74	1386.06	4273.05	596.58	9500.79		2209.93	1262.6	3344.44	1054.59	8388.68		2340.54	1287.15	4202.44	390.54	46785		3586.65	2258.03	6187.83	1189.34	12035.2
IL-2		0.1	0	0.23	0	7.47		0.22	0.08	0.36	0	4.38		0.26	0.12	0.57	0	1.45		0.41	0.15	0.85	0	2.32		0.5	0.29	1.48	0	16
IL-23		71.33	0	210.79	0	407.16		130.03	30.62	328.37	0	591.5		150.6	33.93	238.95	0	379.76		132.95	0	304.51	0	1288.46		258.78	122.84	358.68	0	701.53
IL-3		4.22	0	9	0	120.91		1.51	0	25.7	0	451.97		8.61	0	15.97	0	284.07		0	0	11.59	0	7749.18		10.47	4.02	23.79	0	34.96
IL-33		2.68	1.44	4.9	0	34.6		1.9	1.04	2.46	0.25	7.91		1.59	0.81	3.12	0	23.37		2.76	1.44	4.95	0	1856.25		2.58	0	3.78	0	6.76
IL-4		0.03	0.01	0.06	0	0.15		0.03	0.01	0.05	0	0.26		0.03	0.02	0.07	0	0.49		0.04	0.02	0.13	0	1.15		0.06	0.04	0.27	0.02	0.6
IL-5		0.43	0.21	0.68	0	14.91		0.64	0.3	0.96	0	2.14		0.35	0.16	0.65	0.03	2.1		0.35	0.18	0.98	0	12.39		0.47	0.25	1.57	0.05	19.68
IL-6		0.6	0.36	0.84	0.09	4.13		3.63	2.27	7.1	0.97	54.06		3.66	1.3	7.19	0.14	35.07		7	2.14	19.2	0.34	409.2		18.76	5.44	56.9	1.59	813.41
IL-7		9.29	7.58	11.99	3.54	22.41		8.39	5.36	18.63	3.43	31.6		13.04	7.3	23.61	3.62	32.23		20.32	12.82	31.01	2.92	60.21		19.57	14.89	26.61	2.19	45.89
IL-8		11.73	9.78	15.45	6.24	71.49		34.54	18.72	69.41	13.46	466.98		55.59	33.98	163.69	1.88	826.92		38.72	26.16	69.43	12.1	1643.03		72.06	44.72	136.11	19.77	259.03
Lactoferrin		677260	428095	1327500	120294	4425000		597817	390017	1204800	181716	2809300		2166700	732573	3414950	307176	25418000		1231300	754249	1924750	36401.2	25418000		1637200	1411400	2211300	640943	6123800
LBP		6577300	5652900	9699800	2785650	14924000		16419000	12049000	21829000	7443900	58745000		18623500	8625000	26014500	3463800	52544000		20793500	13300000	31332000	4031.44	398420000		28095000	15518000	57882500	6040100	109360000
sL-selectin		666061	562187	719534	442834	953885		506797	412857	634351	205613	3411700		520585	382325	661394	168485	953667		555753	483019	637010	120976	1149400		492704	406671	539204	368044	591333
Gelsolin		79.46	74.24	88.49	42.24	101.01		59.9	42.9	71.8	28.1	151.2		53.2	48.5	56.9	19.8	117.8		41	35	50.6	18.7	71.1		35.8	27.7	50.6	7.4	56.7
M-CSF		19.03	0	64.08	0	235.85		347.22	129.07	840.16	0	3945.78		167.06	54.26	286.35	0	1001.93		248.63	80.74	531	0	2904.42		221.07	182.05	305.58	0	717.69
MMP-9		290666	233096	392098	110733	1033600		212218	167570	309077	121093	414507		529927	322105	842919	95623.1	1556500		566484	288631	1070500	27956.1	3321300		1378850	492586	2003000	236999	2634900
MPO		142121	95231.7	293352	41829.4	788290		284283	208152	522718	135211	1056300		513714	380185	897672	222549	2216000		490904	333401	757019	116215	1394600		699743	442868	902319	324920	1350400
NGAL		103734	86666.7	148861	49152.4	244335		118462	78913.9	201543	51697.8	737616		185402	138710	232611	80494	540240		142830	122097	229206	30794	495685		297581	193821	348469	82164.2	902441
RAGE		2126.17	1798.7	2542.29	748.2	5466.16		3594.67	1913.78	5031.95	1126.39	18075.5		3005.23	1537.68	3818.4	770.48	9575.65		4162.34	2230.72	6749.23	903.23	23683.8		6176.38	3949.9	9561.56	998.47	34693.9
REG3A		7434.29	5180.14	9139.26	2932.08	25239		11455.1	7932.94	19815.4	3387.87	259753		9399.07	6202.69	16748	2208.49	56483.9		8979.63	6672.38	13900.5	3625.54	47861.5		13751.2	8186.31	19165.8	6448.12	140054
S100A8		29.18	0	53.82	0	714.9		102.45	56.07	225.82	27.48	1153.06		52.92	37.85	70.06	0	570.97		37.6	21.26	65.85	0	1229.18		57.3	34.3	93.13	25.34	746.84
S100A9		625.4	394.28	973.32	134.68	2427.39		1665.03	1128.73	2643.74	779.24	7804.32		5276.81	3269.9	7552.07	709.49	9919.9		4870.78	2950.49	7281.03	693.34	23698.8		7479.46	5341.94	10317.4	3688.43	13503.5
SCF		60.03	44.01	70.54	23.37	111.91		69.78	47.08	90.17	33.95	289.64		46.13	34.73	60.52	12.16	117.03		52.09	40.31	66.3	10.6	196.6		59.92	50.94	97.36	5.93	111.01
sST2		13507.8	11334.7	17242.8	6457.35	28534.3		16226.1	11178	31261.2	6326.17	143610		36184.2	19742.8	53180.4	7281.23	168697		74750.6	29556.5	148953	9154.39	793521		151619	108253	221825	43759.9	610966
TNF-α		1.85	1.35	2.26	0.97	4.63		2.46	1.9	3.08	1	10.89		2.61	1.77	3.63	0.74	5.92		2.38	1.85	3.55	0.7	11.62		3.07	2.48	4.51	1.27	9.92
TNF-β		0.33	0.24	0.44	0.1	3.62		0.25	0.2	0.37	0.12	1.12		0.25	0.21	0.45	0.07	0.89		0.3	0.17	0.52	0.06	2.9		0.2	0.14	0.38	0	0.71
sTNFRSF1A		1278.58	1030.82	1447.97	437.36	1948.95		1996.68	1471.09	4428.01	649.3	18192.8		1900.86	1281.3	2317.25	978.84	4110.14		2084.82	1604.43	2556.97	461.91	10093.7		3278.02	2971.68	4442.75	2056.48	5741.44
sTNFRSF1B		2154.96	1743.34	2495.71	1059.58	3232.11		4901.07	2820.03	10288.5	268.5	25747.5		3744.07	2260.56	4462.5	938.13	6702.23		4435.16	3064.45	5616.85	1058.3	21956.5		5198.91	4652.35	7176.59	3539.45	12862.9
TNFSF14		81.13	57.45	101	23.06	226.18		92.67	77.7	131.73	46.3	220.62		186.86	109.76	233.34	65.39	425.97		155.93	102.77	203.19	12.57	497.9		165.82	124.45	208.63	38.58	447.92
sVCAM-1		791928	628748	952064	370544	1354800		2416850	1708400	3463900	615657	7138200		2177850	1082350	3099650	854445	9378300		2961400	2204400	3943100	625260	10087000		3899400	2372000	5091200	1623400	6743100
VEGF		99	49.79	167.73	16.65	309.4		121.13	70.4	274.88	32.19	496.99		342.88	183.52	487.9	20.31	807.84		324.4	188.84	572.59	34.07	1878.6		361.42	204.61	483.35	18.1	1192.88
sVEGFR1		158.67	134.03	209.33	42.91	380.79		204.96	149.02	254.88	29.93	2957.06		143.15	123.24	192.77	16.85	277.32		212.98	169.83	254.51	74.65	401.08		259.75	224.66	399.2	122.46	576.91
Ferritin								263342	73059.3	927320	24635.9	26937000		430116	264278	1283700	168718	21151000		1043350	484864	1568500	57149	29267000		1526500	740629	1855350	188307	9092900
All biomarker concentrations are in pg/mL with the exception of IFN-α2a that are in fg/mL
