# Supplementary material for: An immune-based biomarker signature is associated with mortality in COVID-19 patients
Source: JCI Insight. 2021 Jan 11;6(1):e144455. doi: 10.1172/jci.insight.144455 (PMC7821609; doi:10.1172/jci.insight.144455)
Supplement: Supplemental Table 4 [file jciinsight-6-144455-s051.xlsx]

## Sheet: Supplementary table
Supplementary Table 4. Summary data of all biomarkers and their association with mortality in three mathematical models of univariable and multivariable analyses.
	1st sample within 7 days of admission Unadjusted (n = 119)						1st sample Adjusted for time to sampling (n = 175)						1st sample Fully adjusted* (n = 175)
Biomarker	HR (95% CI)	p value, lower	q value, lower	p value, upper	q value, upper		HR (95% CI)	p value, lower	q value, lower	p value, upper	q value, upper		HR (95% CI)	p value, lower	q value, lower	p value, upper	q value, upper
CCL11	2.20 (1.25-3.86)	0.996868	0.999929	0.00313198	0.0187919		1.74 (1.14-2.65)	0.994741	0.999999	0.00525908	0.0216937		1.58 (0.99-2.52)	0.972004	0.999997	0.0279961	0.0923872
CCL13	2.36 (1.43-3.92)	0.999573	0.999929	0.000426913	0.00704407		1.70 (1.13-2.54)	0.994924	0.999999	0.00507556	0.0216937		1.45 (0.94-2.23)	0.951609	0.999997	0.0483912	0.122839
CCL17	0.89 (0.50-1.56)	0.337751	0.999929	0.662249	0.807619		0.72 (0.48-1.06)	0.0487825	0.430808	0.951218	0.994767		0.70 (0.48-1.02)	0.0317318	0.349049	0.968268	0.998045
CCL2	2.29 (1.44-3.64)	0.999778	0.999929	0.000222346	0.00489161		2.43 (1.70-3.48)	0.999999	0.999999	5.84544e-07	3.85799e-05		2.18 (1.46-3.25)	0.999932	0.999997	6.77698e-05	0.00101302
CCL22	0.63 (0.36-1.12)	0.0568991	0.438284	0.943101	0.990946		0.71 (0.49-1.04)	0.0391509	0.430808	0.960849	0.994767		0.61 (0.40-0.94)	0.0123043	0.203021	0.987696	0.998045
CCL26	3.22 (1.72-6.00)	0.999879	0.999929	0.00012069	0.00398278		1.53 (1.07-2.21)	0.989339	0.999999	0.0106611	0.0407422		1.41 (0.96-2.06)	0.961266	0.999997	0.0387338	0.113007
CCL3	0.99 (0.58-1.67)	0.480248	0.999929	0.519752	0.686072		0.98 (0.68-1.42)	0.456965	0.999999	0.543035	0.716806		0.87 (0.59-1.26)	0.225636	0.875999	0.774364	0.998045
CCL4	1.36 (0.84-2.22)	0.894944	0.999929	0.105056	0.239092		1.27 (0.89-1.82)	0.907766	0.999999	0.0922336	0.164525		1.27 (0.87-1.85)	0.891492	0.999997	0.108508	0.223797
CX3CL1	1.00 (0.62-1.61)	0.497436	0.999929	0.502564	0.676923		1.48 (0.95-2.33)	0.956871	0.999999	0.0431289	0.101226		1.43 (0.93-2.22)	0.947621	0.999997	0.052379	0.128038
CXCL10	1.38 (0.75-2.53)	0.850434	0.999929	0.149566	0.308481		1.34 (0.88-2.04)	0.916176	0.999999	0.0838235	0.158067		1.19 (0.76-1.87)	0.778756	0.999997	0.221244	0.394652
CXCL9	0.93 (0.60-1.43)	0.363659	0.999929	0.636341	0.792424		1.16 (0.78-1.73)	0.769934	0.999999	0.230066	0.353125		1.05 (0.70-1.57)	0.592211	0.999997	0.407789	0.611684
Ferritin	1.66 (0.96-2.86)	0.965985	0.999929	0.0340147	0.118156		1.99 (1.38-2.88)	0.999885	0.999999	0.000115181	0.00108599		2.10 (1.46-3.04)	0.999963	0.999997	3.70279e-05	0.00101302
G-CSF	1.20 (0.66-2.16)	0.724584	0.999929	0.275416	0.443352		1.70 (1.07-2.72)	0.98749	0.999999	0.0125098	0.0407422		1.77 (1.11-2.82)	0.992173	0.999997	0.00782699	0.039737
GM-CSF	1.01 (0.61-1.65)	0.508141	0.999929	0.491859	0.676307		0.89 (0.62-1.28)	0.264844	0.999999	0.735156	0.915478		0.86 (0.58-1.27)	0.21734	0.875999	0.78266	0.998045
IFN-α2a	0.62 (0.38-1.00)	0.025	0.286	0.975	0.991		0.76 (0.51-1.13)	0.088	0.649	0.911	0.995		0.83 (0.55-1.24)	0.177	0.89	0.823	0.982
IFN-γ	0.55 (0.31-1.01)	0.0260086	0.343314	0.973991	0.990946		0.83 (0.57-1.21)	0.169386	0.999999	0.830614	0.978938		0.84 (0.58-1.21)	0.173951	0.775305	0.826049	0.998045
IL-10	1.38 (1.02-1.88)	0.980735	0.999929	0.019265	0.0823524		1.46 (1.16-1.85)	0.999264	0.999999	0.000735981	0.00485747		1.58 (1.23-2.03)	0.999818	0.999997	0.000182213	0.00200434
IL-12p40	0.54 (0.32-0.90)	0.00905418	0.343314	0.990946	0.990946		0.64 (0.44-0.93)	0.0100286	0.237289	0.989971	0.994767		0.54 (0.35-0.82)	0.00195495	0.0936662	0.998045	0.998045
IL-12p70	1.15 (0.77-1.71)	0.747096	0.999929	0.252904	0.417292		1.25 (0.97-1.62)	0.955104	0.999999	0.0448964	0.101226		1.25 (0.98-1.60)	0.96143	0.999997	0.0385699	0.113007
IL-13	1.54 (0.98-2.44)	0.968318	0.999929	0.0316815	0.116166		1.56 (1.14-2.15)	0.997063	0.999999	0.00293673	0.0138446		1.46 (1.05-2.03)	0.986956	0.999997	0.0130445	0.0610025
IL-15	2.08 (1.17-3.69)	0.993777	0.999929	0.0062225	0.0315912		2.16 (1.54-3.03)	0.999996	0.999999	3.60884e-06	0.000119092		2.66 (1.74-4.06)	0.999997	0.999997	2.78021e-06	0.000183494
IL-16	1.61 (1.01-2.57)	0.977453	0.999929	0.022547	0.0875354		1.50 (1.05-2.12)	0.987937	0.999999	0.0120634	0.0407422		1.44 (1.01-2.05)	0.977286	0.999997	0.0227141	0.0832851
IL-17A	1.33 (0.83-2.13)	0.880427	0.999929	0.119573	0.263061		0.90 (0.62-1.32)	0.299234	0.999999	0.700766	0.897187		0.79 (0.51-1.25)	0.158282	0.775305	0.841718	0.998045
IL-18	1.09 (0.64-1.87)	0.629776	0.999929	0.370224	0.555337		1.21 (0.87-1.69)	0.872356	0.999999	0.127644	0.210613		1.13 (0.79-1.61)	0.75049	0.999997	0.24951	0.422249
IL-18BP	1.31 (0.70-2.45)	0.800404	0.999929	0.199596	0.365927		1.32 (0.88-1.98)	0.908982	0.999999	0.0910176	0.164525		1.11 (0.72-1.72)	0.682762	0.999997	0.317238	0.498516
IL-1RA	1.31 (0.82-2.09)	0.870687	0.999929	0.129313	0.275313		1.41 (1.02-1.96)	0.980617	0.999999	0.0193831	0.0533035		1.24 (0.89-1.74)	0.895561	0.999997	0.104439	0.222355
IL-1α	0.32 (0.11-0.93)	0.0186199	0.343314	0.98138	0.990946		0.49 (0.27-0.90)	0.0107859	0.237289	0.989214	0.994767		0.41 (0.22-0.79)	0.00377271	0.0936662	0.996227	0.998045
IL-1β	0.91 (0.53-1.57)	0.36864	0.999929	0.63136	0.792424		1.09 (0.79-1.52)	0.701707	0.999999	0.298293	0.427985		0.95 (0.67-1.34)	0.378828	0.999997	0.621172	0.872284
IL-2	1.65 (1.22-2.25)	0.999366	0.999929	0.000634086	0.00836993		1.68 (1.29-2.18)	0.999948	0.999999	5.1949e-05	0.000685727		1.68 (1.29-2.18)	0.999945	0.999997	5.54236e-05	0.00101302
IL-23	1.69 (0.86-3.31)	0.936792	0.999929	0.0632082	0.16687		1.44 (0.95-2.18)	0.955961	0.999999	0.0440387	0.101226		1.44 (0.95-2.18)	0.958313	0.999997	0.0416871	0.11464
IL-3	1.18 (0.77-1.82)	0.77337	0.999929	0.22663	0.387267		1.18 (0.86-1.61)	0.846671	0.999999	0.153329	0.246823		1.09 (0.79-1.50)	0.700607	0.999997	0.299393	0.482728
IL-33	0.53 (0.26-1.10)	0.0452429	0.426576	0.954757	0.990946		0.70 (0.44-1.11)	0.0639858	0.469229	0.936014	0.994767		0.67 (0.42-1.08)	0.0495993	0.363728	0.950401	0.998045
IL-4	1.38 (1.03-1.84)	0.984911	0.999929	0.0150887	0.0711324		1.28 (1.03-1.59)	0.986419	0.999999	0.0135807	0.0407422		1.23 (1.00-1.53)	0.973755	0.999997	0.0262449	0.0911665
IL-5	1.39 (0.96-2.00)	0.96022	0.999929	0.0397797	0.131273		1.14 (0.82-1.58)	0.783115	0.999999	0.216885	0.34082		1.10 (0.77-1.57)	0.700124	0.999997	0.299876	0.482728
IL-6	1.87 (1.24-2.84)	0.998485	0.999929	0.00151526	0.0144675		1.92 (1.35-2.73)	0.999852	0.999999	0.000147615	0.00121783		1.77 (1.24-2.52)	0.999219	0.999997	0.000780968	0.0057271
IL-7	1.01 (0.58-1.76)	0.515399	0.999929	0.484601	0.676307		1.08 (0.72-1.63)	0.652917	0.999999	0.347083	0.477239		1.10 (0.68-1.77)	0.646582	0.999997	0.353418	0.542455
IL-8	1.50 (0.94-2.38)	0.956068	0.999929	0.0439324	0.138073		1.45 (1.04-2.02)	0.986786	0.999999	0.0132139	0.0407422		1.41 (0.96-2.07)	0.960619	0.999997	0.0393811	0.113007
Lactoferrin	1.43 (0.84-2.44)	0.907939	0.999929	0.0920606	0.225037		1.55 (1.04-2.30)	0.984718	0.999999	0.0152824	0.0438539		1.56 (1.03-2.35)	0.98294	0.999997	0.0170598	0.066232
LBP	1.50 (0.80-2.84)	0.895707	0.999929	0.104293	0.239092		1.59 (0.96-2.61)	0.96536	0.999999	0.0346404	0.0914507		1.59 (0.93-2.73)	0.953493	0.999997	0.0465072	0.122779
M-CSF	0.96 (0.57-1.61)	0.433423	0.999929	0.566577	0.733217		1.04 (0.70-1.53)	0.572897	0.999999	0.427103	0.575282		0.82 (0.55-1.24)	0.176206	0.775305	0.823794	0.998045
MMP-9	2.95 (1.44-6.04)	0.998466	0.999929	0.00153444	0.0144675		1.79 (1.23-2.60)	0.998866	0.999999	0.00113441	0.00623925		1.64 (1.14-2.35)	0.996165	0.999997	0.00383499	0.0210924
MPO	1.59 (0.91-2.77)	0.947964	0.999929	0.0520356	0.143098		1.35 (0.95-1.93)	0.951163	0.999999	0.0488374	0.102293		1.30 (0.91-1.85)	0.924985	0.999997	0.0750152	0.176821
NGAL	2.89 (1.67-5.00)	0.999929	0.999929	7.12216e-05	0.00398278		2.07 (1.49-2.86)	0.999994	0.999999	5.83625e-06	0.000128398		1.84 (1.31-2.60)	0.999749	0.999997	0.000250748	0.00236419
pGSN	1.08 (0.62-1.90)	0.613	1	0.387	0.568		1.00 (0.69-1.45)	0.49	0.999999	0.51	0.659		1.00 (0.67-1.50)	0.508	1	0.492	0.706
RAGE	1.53 (0.92-2.54)	0.94993	0.999929	0.0500702	0.143098		1.74 (1.18-2.56)	0.997379	0.999999	0.00262058	0.0133045		1.55 (1.05-2.28)	0.986136	0.999997	0.0138642	0.0610025
REG3A	1.41 (0.85-2.34)	0.910726	0.999929	0.0892743	0.225037		1.41 (1.04-1.92)	0.987436	0.999999	0.0125642	0.0407422		1.51 (1.03-2.22)	0.983014	0.999997	0.0169859	0.066232
S100A8	1.12 (0.69-1.82)	0.673084	0.999929	0.326916	0.513725		1.09 (0.77-1.55)	0.685678	0.999999	0.314322	0.441389		0.91 (0.64-1.30)	0.300935	0.999997	0.699065	0.961215
S100A9	2.47 (1.30-4.70)	0.996996	0.999929	0.00300407	0.0187919		1.86 (1.26-2.75)	0.999116	0.999999	0.000883627	0.00530176		1.71 (1.17-2.51)	0.997234	0.999997	0.00276634	0.016598
sCD163	1.53 (0.92-2.54)	0.950612	0.999929	0.0493883	0.143098		1.32 (0.96-1.82)	0.953988	0.999999	0.0460117	0.101226		1.22 (0.90-1.65)	0.897244	0.999997	0.102756	0.222355
sCD25	1.20 (0.76-1.89)	0.785692	0.999929	0.214308	0.382279		1.31 (0.97-1.78)	0.959334	0.999999	0.0406656	0.101226		1.18 (0.83-1.67)	0.819249	0.999997	0.180751	0.361501
sCD31	0.89 (0.54-1.47)	0.326984	0.999929	0.673016	0.807619		0.86 (0.60-1.23)	0.204589	0.999999	0.795411	0.972169		0.77 (0.51-1.17)	0.108996	0.719376	0.891004	0.998045
sCD40LG	0.58 (0.36-0.94)	0.0137053	0.343314	0.986295	0.990946		0.60 (0.41-0.89)	0.0052332	0.237289	0.994767	0.994767		0.58 (0.39-0.87)	0.00425755	0.0936662	0.995742	0.998045
SCF	1.09 (0.66-1.80)	0.630517	0.999929	0.369483	0.555337		1.26 (0.87-1.83)	0.89221	0.999999	0.10779	0.187214		1.17 (0.74-1.86)	0.753233	0.999997	0.246767	0.422249
sE-selectin	1.64 (1.02-2.64)	0.980036	0.999929	0.0199642	0.0823524		1.33 (0.95-1.86)	0.950403	0.999999	0.0495965	0.102293		1.26 (0.89-1.81)	0.901578	0.999997	0.0984221	0.222355
sFASLG	0.67 (0.45-0.99)	0.0209056	0.343314	0.979094	0.990946		0.77 (0.57-1.05)	0.0479359	0.430808	0.952064	0.994767		0.74 (0.55-1.00)	0.0232013	0.306257	0.976799	0.998045
sICAM-1	1.03 (0.62-1.70)	0.54405	0.999929	0.45595	0.65419		1.12 (0.76-1.67)	0.719232	0.999999	0.280768	0.421152		0.97 (0.64-1.47)	0.447862	0.999997	0.552138	0.80002
sL-selectin	0.74 (0.47-1.15)	0.0894144	0.590135	0.910586	0.990946		0.81 (0.57-1.15)	0.124873	0.82416	0.875127	0.994767		0.83 (0.58-1.17)	0.142731	0.775305	0.857269	0.998045
sST2	2.16 (1.27-3.69)	0.997685	0.999929	0.00231509	0.0169773		2.15 (1.45-3.18)	0.999935	0.999999	6.48506e-05	0.000713356		2.29 (1.49-3.51)	0.999923	0.999997	7.67443e-05	0.00101302
sTNFRSF1A	1.89 (1.18-3.03)	0.996063	0.999929	0.00393727	0.021655		2.00 (1.41-2.84)	0.999951	0.999999	4.94136e-05	0.000685727		1.91 (1.29-2.84)	0.999362	0.999997	0.000638127	0.00526455
sTNFRSF1B	1.29 (0.76-2.18)	0.826745	0.999929	0.173255	0.326709		1.34 (0.93-1.94)	0.942948	0.999999	0.0570522	0.114104		1.18 (0.77-1.83)	0.778873	0.999997	0.221127	0.394652
sVCAM-1	1.31 (0.78-2.21)	0.844456	0.999929	0.155544	0.311087		1.32 (0.90-1.92)	0.924429	0.999999	0.0755708	0.146696		1.19 (0.80-1.75)	0.804428	0.999997	0.195572	0.368792
sVEGFR1	1.62 (1.16-2.26)	0.997787	0.999929	0.00221308	0.0169773		1.49 (1.19-1.87)	0.999754	0.999999	0.00024612	0.00180488		1.43 (1.13-1.79)	0.998808	0.999997	0.00119234	0.00786947
TNF-α	1.26 (0.78-2.06)	0.827542	0.999929	0.172458	0.326709		1.24 (0.87-1.75)	0.882137	0.999999	0.117863	0.19946		1.18 (0.81-1.71)	0.805538	0.999997	0.194462	0.368792
TNF-β	0.54 (0.24-1.18)	0.059766	0.438284	0.940234	0.990946		0.62 (0.37-1.04)	0.036062	0.430808	0.963938	0.994767		0.60 (0.34-1.06)	0.0399253	0.363728	0.960075	0.998045
TNFSF14	1.24 (0.71-2.16)	0.77116	0.999929	0.22884	0.387267		1.11 (0.76-1.63)	0.706141	0.999999	0.293859	0.427985		0.97 (0.65-1.44)	0.44241	0.999997	0.55759	0.80002
VEGF	1.07 (0.59-1.92)	0.586063	0.999929	0.413937	0.607108		0.89 (0.59-1.34)	0.293125	0.999999	0.706875	0.897187		0.89 (0.58-1.35)	0.284819	0.999997	0.715181	0.963304
* Adjusted for time to sampling, age, chronic kidney disease, and use of immunomodulatory medications prior to sample collection
