# Supplementary material for: An immune-based biomarker signature is associated with mortality in COVID-19 patients
Source: JCI Insight. 2021 Jan 11;6(1):e144455. doi: 10.1172/jci.insight.144455 (PMC7821609; doi:10.1172/jci.insight.144455)
Supplement: Supplemental Table 5 [file jciinsight-6-144455-s052.xlsx]

## Sheet: Supplementary table
Supplementary Table 5. Evaluation of clinical factors that affect the concentration of immune-based biomarkers and laboratory tests.
						Feature absent			Feature present
Feature	Protein/lab	Comparisons	p	p_adj	Method	median_without_feature	IQR_lower_without_feature	IQR_upper_without_feature	median_with_feature	IQR_lower_with_feature	IQR_upper_with_feature
Age ≥ 65 years	sTNFRSF1A	Older > younger	6.4808e-06	0.000414771	Mann-Whitney	1913.8	1506.5	2496.22	3033.74	2159.31	4435.22
Age ≥ 65 years	REG3A	Older > younger	2.67836e-05	0.000732237	Mann-Whitney	8522.57	5966.48	12609.4	14605.7	9573.26	25881
Age ≥ 65 years	sTNFRSF1B	Older > younger	3.43236e-05	0.000732237	Mann-Whitney	3820.65	2738.24	5073.94	5259.14	4417.99	8133.07
Age ≥ 65 years	NGAL	Older > younger	0.000186807	0.00298891	Mann-Whitney	136872	108570	217778	236892	167468	335618
Age ≥ 65 years	SCF	Older > younger	0.000297868	0.00381271	Mann-Whitney	48.67	38.39	63.04	71.52	50.96	95.56
Age ≥ 65 years	sVEGFR1	Older > younger	0.000577542	0.00616044	Mann-Whitney	188.86	138.79	243.95	232.19	202.8	299.97
Age ≥ 65 years	M-CSF	Older > younger	0.00107523	0.00983071	Mann-Whitney	174	55.76	387.69	280.46	175.95	840.16
Age ≥ 65 years	CCL2	Older > younger	0.00189691	0.0151753	Mann-Whitney	213.311	152.601	384.936	354.968	253.797	533.413
Age ≥ 65 years	sCD25	Older > younger	0.00223136	0.0158674	Mann-Whitney	1035.97	795.69	1509.56	1457.78	1049.63	1964.19
Age ≥ 65 years	IL-18	Older > younger	0.00323687	0.020716	Mann-Whitney	650.273	465.399	956.68	918.148	686.39	1415.68
Age ≥ 65 years	S100A8	Older > younger	0.00639102	0.0371841	Mann-Whitney	47.96	25.5	77.27	72.47	37.85	225.82
Age ≥ 65 years	IL-18BP	Older > younger	0.00806104	0.0429922	Mann-Whitney	23395.5	12164.6	34289.9	31126.4	22649.4	39469.7
Age ≥ 65 years	IL-1RA	Older > younger	0.0115266	0.0567465	Mann-Whitney	1873.72	1212.7	3862.31	2985.16	1693.81	5212.52
Age ≥ 65 years	CCL13	Older > younger	0.0248716	0.0795892	Mann-Whitney	91.0743	53.6237	114.422	101.087	85.5363	144.399
Age ≥ 65 years	CCL26	Older > younger	0.0233127	0.0795892	Mann-Whitney	36.2181	23.5442	49.9348	53.3576	26.5817	78.6012
Age ≥ 65 years	CX3CL1	Older > younger	0.0213468	0.0795892	Mann-Whitney	1738.35	1168.6	2501.78	2506.19	1450.53	3681.02
Age ≥ 65 years	IL-17	Younger > older	0.0227473	0.0795892	Mann-Whitney	1.41086	0.919976	2.85954	2.04913	1.23847	4.15124
Age ≥ 65 years	RAGE	Older > younger	0.0214343	0.0795892	Mann-Whitney	3685.03	1682.62	5820	4352.61	2783.56	8332.07
Age ≥ 65 years	sCD163	Older > younger	0.01761	0.0795892	Mann-Whitney	677983	462034	1060700	1052400	580816	1412500
Age ≥ 65 years	sVCAM1	Older > younger	0.0244883	0.0795892	Mann-Whitney	2723100	1708400	3511800	3347700	2195300	4822700
Age ≥ 65 years	CCL3	Older > younger	0.0413233	0.11616	Mann-Whitney	37.979	29.3275	50.146	45.0357	36.8695	64.0631
Age ≥ 65 years	CXCL10	Older > younger	0.041745	0.11616	Mann-Whitney	1275.73	453.245	3504.57	1771.94	1442.52	4635.73
Age ≥ 65 years	TNF-α	Older > younger	0.0413237	0.11616	Mann-Whitney	2.41895	1.84457	3.08509	3.06554	2.16616	4.2393
Age ≥ 65 years	IL-13	Older > younger	0.0586344	0.155124	Mann-Whitney	1.59083	1.09844	2.68572	2.38388	1.64535	4.16864
Age ≥ 65 years	IL-5	Younger > older	0.0605954	0.155124	Mann-Whitney	0.364753	0.164583	0.894659	0.557191	0.278091	1.14983
Age ≥ 65 years	G-CSF	Younger > older	0.0664751	0.163631	Mann-Whitney	42.66	24.19	66.48	34.28	11.39	50.03
Age ≥ 65 years	CCL11	Older > younger	0.0712571	0.168906	Mann-Whitney	151.593	89.7679	242.222	198.078	130.854	259.088
Age ≥ 65 years	CXCL9	Older > younger	0.0851574	0.187934	Mann-Whitney	320.869	132.998	798.86	526.158	211.355	1063.61
Age ≥ 65 years	IL-8	Older > younger	0.0837743	0.187934	Mann-Whitney	37.7404	25.7668	69.1482	67.3131	30.8603	116.626
Age ≥ 65 years	IL-6	Younger > older	0.103589	0.213862	Mann-Whitney	5.61383	1.82299	12.8796	6.38495	2.65587	25.1704
Age ≥ 65 years	sE-selectin	Older > younger	0.101214	0.213862	Mann-Whitney	21377.8	15631	28579.1	22756.5	19175.4	34517.5
Age ≥ 65 years	IL-15	Older > younger	0.152751	0.293688	Mann-Whitney	3.65715	2.75742	6.7942	4.98293	3.02408	7.28705
Age ≥ 65 years	IL-16	Older > younger	0.156022	0.293688	Mann-Whitney	414.667	251.82	635.785	412.929	314.183	895.614
Age ≥ 65 years	sST2	Older > younger	0.149532	0.293688	Mann-Whitney	42137.1	20629.8	117342	63894.5	30322.2	145790
Age ≥ 65 years	CCL4	Older > younger	0.161028	0.29445	Mann-Whitney	94.8326	62.3081	145.094	118.419	86.5255	143.452
Age ≥ 65 years	MMP-9	Older > younger	0.169885	0.302018	Mann-Whitney	447359	249866	984710	626034	312030	1314600
Age ≥ 65 years	IL-1β	Older > younger	0.215771	0.373226	Mann-Whitney	0.227766	0.102016	0.463203	0.294197	0.156407	0.653582
Age ≥ 65 years	IL-33	Older > younger	0.225922	0.379641	Mann-Whitney	2.11	1.28	3.53	2.68	1.28	4.5
Age ≥ 65 years	LBP	Older > younger	0.231955	0.379641	Mann-Whitney	19715000	11211000	27576000	21606000	12560000	31804000
Age ≥ 65 years	sCD40L	Younger > older	0.237276	0.379641	Mann-Whitney	9083.88	6620.05	15248.3	9148.97	5407.27	11311.2
Age ≥ 65 years	S100A9	Older > younger	0.243923	0.380758	Mann-Whitney	4295.73	2540.42	6908.85	5118.75	2547.13	7915.57
Age ≥ 65 years	IL-3	Older > younger	0.267609	0.398301	Mann-Whitney	0.56	0	12.31	4.71	0	21.01
Age ≥ 65 years	MPO	Older > younger	0.264647	0.398301	Mann-Whitney	480306	282811	711693	482634	378980	850397
Age ≥ 65 years	IL-1α	Older > younger	0.290297	0.42225	Mann-Whitney	0.391764	0.139272	0.88515	0.580204	0.121798	2.10408
Age ≥ 65 years	GM-CSF	Older > younger	0.308998	0.439464	Mann-Whitney	0.408517	0.296733	0.546768	0.483299	0.306355	0.742494
Age ≥ 65 years	TNFSF14	Older > younger	0.319628	0.444699	Mann-Whitney	140.765	90.845	202.44	163.45	96.44	215.85
Age ≥ 65 years	IL-23	Older > younger	0.359953	0.490149	Mann-Whitney	134.26	1.06	287.87	210.79	0	330.81
Age ≥ 65 years	CCL17	Younger > older	0.41398	0.542997	Mann-Whitney	115.055	70.2658	220.646	100.591	71.3297	132.753
Age ≥ 65 years	IL-10	Younger > older	0.415732	0.542997	Mann-Whitney	1.49794	0.772812	2.77545	1.87096	0.820507	3.49622
Age ≥ 65 years	Lactoferrin	Younger > older	0.43563	0.557606	Mann-Whitney	1211950	588884	2166700	1411400	917208	2068600
Age ≥ 65 years	Ferritin	Older > younger	0.460879	0.578358	Mann-Whitney	1374.5	537.5	2337.5	1458	902	2286
Age ≥ 65 years	CCL22	Younger > older	0.515727	0.634741	Mann-Whitney	673.759	386.758	893.73	572.925	386.755	812.868
Age ≥ 65 years	IL-7	Younger > older	0.586976	0.708801	Mann-Whitney	16.7667	8.87763	27.343	18.6572	8.59633	26.2718
Age ≥ 65 years	sCD31	Younger > older	0.626933	0.743032	Mann-Whitney	10395.9	8027.21	14983.2	10770.1	8867.86	15656.4
Age ≥ 65 years	IL-12p40	Older > younger	0.704937	0.82029	Mann-Whitney	70.4294	30.3973	162.958	67.9154	27.7899	151.832
Age ≥ 65 years	IFN-γ	Older > younger	0.83436	0.870388	Mann-Whitney	14.2222	4.39449	57.1657	11.4638	3.68344	84.3264
Age ≥ 65 years	IL-12p70	Older > younger	0.788345	0.870388	Mann-Whitney	0.190267	0.0931308	0.323024	0.177628	0.111872	0.307246
Age ≥ 65 years	IL-2	Older > younger	0.794713	0.870388	Mann-Whitney	0.301671	0.127251	0.64731	0.384226	0.101064	0.744344
Age ≥ 65 years	IL-4	Older > younger	0.766674	0.870388	Mann-Whitney	0.0401475	0.0189434	0.100917	0.0354619	0.0215085	0.0931187
Age ≥ 65 years	sFASLG	Older > younger	0.843189	0.870388	Mann-Whitney	20.72	13.2	30.61	19.33	13.6	33.58
Age ≥ 65 years	sL-selectin	Older > younger	0.829951	0.870388	Mann-Whitney	518978	444348	637414	532378	415026	597392
Age ≥ 65 years	VEGF	Older > younger	0.838986	0.870388	Mann-Whitney	312.449	179.563	512.13	325.649	123.391	496.994
Age ≥ 65 years	sICAM1	Younger > older	0.91897	0.91897	Mann-Whitney	380558	232220	584154	371601	244785	504835
Age ≥ 65 years	TNF-β	Older > younger	0.914485	0.91897	Mann-Whitney	0.289257	0.171203	0.451568	0.26199	0.183093	0.440213
Age ≥ 65 years	IFN-α2a	Younger > older	0.276979	0.954674	Mann-Whitney	242.806	68.1	938	169.7	32.435	1183.45
Age ≥ 65 years	pGSN	Younger > older	0.362386	1	Mann-Whitney	46.69	35.46	55.515	41.065	32.1143	54.01
Benign hematologic condition	CCL11	w/o feature > w/feature	0.628646	0.877094	Mann-Whitney	168.72	107.263	259.088	156.14	103.363	205.964
Benign hematologic condition	CCL13	w/o feature > w/feature	0.495566	0.877094	Mann-Whitney	95.2481	69.5177	118.499	87.8827	57.6925	102.217
Benign hematologic condition	CCL17	w/o feature > w/feature	0.235188	0.877094	Mann-Whitney	112.444	71.3297	214.605	91.1453	73.7538	93.785
Benign hematologic condition	CCL2	w/o feature > w/feature	0.0648052	0.877094	Mann-Whitney	260.226	168.58	433.571	151.913	146.166	159.89
Benign hematologic condition	CCL26	w/o feature > w/feature	0.291334	0.877094	Mann-Whitney	39.7696	23.6527	55.4755	36.5989	24.5745	37.2654
Benign hematologic condition	CCL3	w/feature > w/o feature	0.444282	0.877094	Mann-Whitney	39.7369	30.6165	52.9226	53.2068	39.7756	60.0739
Benign hematologic condition	CCL4	w/o feature > w/feature	0.413654	0.877094	Mann-Whitney	103.219	73.1291	142.182	79.3737	58.5102	130.321
Benign hematologic condition	CX3CL1	w/o feature > w/feature	0.0638163	0.877094	Mann-Whitney	2010.95	1227.37	2674.63	3318.81	2603.34	4119.36
Benign hematologic condition	CXCL10	w/o feature > w/feature	0.454802	0.877094	Mann-Whitney	1576.82	682.05	3880.71	297.9	295.619	4207.38
Benign hematologic condition	CXCL9	w/o feature > w/feature	0.511107	0.877094	Mann-Whitney	329.969	153.122	890.061	598.27	440.11	700.611
Benign hematologic condition	Ferritin	w/o feature > w/feature	0.478554	0.877094	Mann-Whitney	1432	719	2299	529	87	3810
Benign hematologic condition	G-CSF	w/o feature > w/feature	0.55331	0.877094	Mann-Whitney	40.75	22.5	64.45	33.8	14.275	53.045
Benign hematologic condition	GM-CSF	w/feature > w/o feature	0.63123	0.877094	Mann-Whitney	0.411855	0.290329	0.645899	0.483	0.329259	0.983562
Benign hematologic condition	IFN-γ	w/o feature > w/feature	0.276828	0.877094	Mann-Whitney	14.2222	4.39449	69.4888	4.09016	2.09394	55.8444
Benign hematologic condition	IL-10	w/o feature > w/feature	0.413654	0.877094	Mann-Whitney	1.61629	0.820507	2.85403	0.818771	0.572369	3.18356
Benign hematologic condition	IL-12p70	w/o feature > w/feature	0.12235	0.877094	Mann-Whitney	0.181351	0.0974622	0.323024	0.0945397	0.062119	0.158163
Benign hematologic condition	IL-13	w/o feature > w/feature	0.187167	0.877094	Mann-Whitney	1.83977	1.10087	3.53923	1.16197	1.129	1.22304
Benign hematologic condition	IL-16	w/feature > w/o feature	0.476166	0.877094	Mann-Whitney	412.929	273.925	658.99	510.039	380.338	1890.14
Benign hematologic condition	IL-17	w/feature > w/o feature	0.290293	0.877094	Mann-Whitney	1.72747	0.993881	3.24674	5.11666	1.65441	7.54452
Benign hematologic condition	IL-18BP	w/feature > w/o feature	0.429435	0.877094	Mann-Whitney	25467.8	14904.7	35691.3	26825.1	24981.2	43747
Benign hematologic condition	IL-1α	w/feature > w/o feature	0.4164	0.877094	Mann-Whitney	0.397501	0.121798	1.15925	0.894825	0.442575	3.60922
Benign hematologic condition	IL-1β	w/o feature > w/feature	0.194424	0.877094	Mann-Whitney	0.277966	0.146648	0.52352	0.134251	0.091322	0.226802
Benign hematologic condition	IL-2	w/o feature > w/feature	0.68523	0.877094	Mann-Whitney	0.307013	0.111797	0.730698	0.336591	0.127988	0.489622
Benign hematologic condition	IL-23	w/feature > w/o feature	0.226188	0.877094	Mann-Whitney	147.51	0	297.12	319.29	152.32	462.72
Benign hematologic condition	IL-3	w/o feature > w/feature	0.412768	0.877094	Mann-Whitney	3.32	0	14.23	0	0	17.035
Benign hematologic condition	IL-33	w/o feature > w/feature	0.35966	0.877094	Mann-Whitney	2.11	1.28	3.79	2.925	2.31	4.565
Benign hematologic condition	IL-4	w/o feature > w/feature	0.533604	0.877094	Mann-Whitney	0.0383764	0.0200848	0.105227	0.0409518	0.00740438	0.0800678
Benign hematologic condition	IL-5	w/o feature > w/feature	0.439813	0.877094	Mann-Whitney	0.45171	0.189782	0.963517	0.243733	0.0886692	0.928974
Benign hematologic condition	IL-6	w/o feature > w/feature	0.0607987	0.877094	Mann-Whitney	6.05881	2.39041	14.9535	1.70944	1.26361	3.66883
Benign hematologic condition	IL-7	w/o feature > w/feature	0.146808	0.877094	Mann-Whitney	18.6572	8.84355	27.2655	8.9117	6.36011	12.1973
Benign hematologic condition	Lactoferrin	w/o feature > w/feature	0.0905069	0.877094	Mann-Whitney	1335200	734033	2172300	547855	517801	714639
Benign hematologic condition	MMP-9	w/o feature > w/feature	0.441646	0.877094	Mann-Whitney	506923	275894	1094800	367756	320295	387762
Benign hematologic condition	MPO	w/o feature > w/feature	0.644332	0.877094	Mann-Whitney	495787	331800	808933	406024	317660	592251
Benign hematologic condition	NGAL	w/o feature > w/feature	0.179926	0.877094	Mann-Whitney	168121	122785	259097	125892	120015	126392
Benign hematologic condition	RAGE	w/o feature > w/feature	0.563611	0.877094	Mann-Whitney	3805.67	2096.92	6176.38	4693.01	3082.39	7115.4
Benign hematologic condition	S100A8	w/o feature > w/feature	0.679973	0.877094	Mann-Whitney	50.37	30.13	101.94	83.21	32.515	170.345
Benign hematologic condition	S100A9	w/feature > w/o feature	0.660179	0.877094	Mann-Whitney	4801.18	2524.79	7398.61	6797.02	4764.22	7270.58
Benign hematologic condition	sCD25	w/feature > w/o feature	0.239008	0.877094	Mann-Whitney	1119.21	848.92	1665.26	1553.93	1131.38	2923.02
Benign hematologic condition	sCD31	w/o feature > w/feature	0.658135	0.877094	Mann-Whitney	10738.1	8127.86	15103.9	9694.39	8039.31	12960.7
Benign hematologic condition	sCD40L	w/feature > w/o feature	0.243972	0.877094	Mann-Whitney	9239.44	6501.99	13956.4	16715.7	11669.6	18864.3
Benign hematologic condition	SCF	w/feature > w/o feature	0.448756	0.877094	Mann-Whitney	55.72	41.06	74.13	68.625	45.595	122.045
Benign hematologic condition	sFASLG	w/o feature > w/feature	0.490191	0.877094	Mann-Whitney	20.72	13.2	32.59	15.775	10.065	30.465
Benign hematologic condition	sICAM1	w/feature > w/o feature	0.52381	0.877094	Mann-Whitney	371601	234926	537803	363673	300241	978173
Benign hematologic condition	sL-selectin	w/feature > w/o feature	0.431001	0.877094	Mann-Whitney	525234	439161	625969	725031	430637	2.17639e+06
Benign hematologic condition	sST2	w/o feature > w/feature	0.679981	0.877094	Mann-Whitney	46927.9	20939.2	128598	64260	10663.2	162249
Benign hematologic condition	sTNFRSF1A	w/feature > w/o feature	0.679981	0.877094	Mann-Whitney	2128.83	1596.29	3062.63	3233.7	1495.98	5397.8
Benign hematologic condition	sTNFRSF1B	w/feature > w/o feature	0.658135	0.877094	Mann-Whitney	4535.16	3241.09	5658.17	8341.19	2587.34	16758.6
Benign hematologic condition	sVCAM1	w/o feature > w/feature	0.405139	0.877094	Mann-Whitney	2843000	1972800	3899400	2505750	1.3442e+06	3395600
Benign hematologic condition	sVEGFR1	w/o feature > w/feature	0.143608	0.877094	Mann-Whitney	214.56	151.19	258.06	162.805	123.155	193.73
Benign hematologic condition	TNFSF14	w/o feature > w/feature	0.252981	0.877094	Mann-Whitney	155.84	94.73	208.63	132.02	86.985	135.075
Benign hematologic condition	CCL22	w/feature > w/o feature	0.702098	0.881064	Mann-Whitney	626.687	386.755	874.881	752.083	401.124	1257.69
Benign hematologic condition	LBP	w/o feature > w/feature	0.758469	0.915887	Mann-Whitney	20504000	11566000	28623000	18657500	12782300	26684000
Benign hematologic condition	sCD163	w/o feature > w/feature	0.758469	0.915887	Mann-Whitney	772687	483930	1203000	879144	680692	1.0823e+06
Benign hematologic condition	IL-12p40	w/feature > w/o feature	0.792941	0.939782	Mann-Whitney	70.4294	30.3973	160.073	91.4126	17.3323	457.247
Benign hematologic condition	IL-1RA	w/o feature > w/feature	0.827823	0.946083	Mann-Whitney	2258.09	1441.32	4273.05	2831.72	1149.53	4954.16
Benign hematologic condition	sE-selectin	w/feature > w/o feature	0.827823	0.946083	Mann-Whitney	21967	16080.5	31107.8	21798.1	15162.1	49900.1
Benign hematologic condition	IL-15	w/feature > w/o feature	0.922331	0.982461	Mann-Whitney	4.20529	2.85967	6.7942	4.90594	2.14937	8.29646
Benign hematologic condition	IL-18	w/o feature > w/feature	0.944182	0.982461	Mann-Whitney	719.966	488.904	1176.44	520.64	515.745	1055.84
Benign hematologic condition	IL-8	w/o feature > w/feature	0.964931	0.982461	Mann-Whitney	44.7211	26.7544	87.3072	37.5597	34.5524	53.7121
Benign hematologic condition	M-CSF	w/o feature > w/feature	0.952149	0.982461	Mann-Whitney	221.07	92.7	515.42	359.84	163.03	406.385
Benign hematologic condition	REG3A	w/feature > w/o feature	0.946185	0.982461	Mann-Whitney	9669.29	7067.86	15468	10618.7	6262.36	30208.7
Benign hematologic condition	TNF-α	w/o feature > w/feature	0.970087	0.982461	Mann-Whitney	2.47559	1.88248	3.61	2.55828	2.17397	2.93035
Benign hematologic condition	TNF-β	w/feature > w/o feature	0.892614	0.982461	Mann-Whitney	0.268431	0.183093	0.451568	0.304157	0.16352	0.726414
Benign hematologic condition	VEGF	w/o feature > w/feature	0.982461	0.982461	Mann-Whitney	315.31	156.421	513.898	266.593	249.76	340.333
Benign hematologic condition	IFN-α2a	w/feature > w/o feature	0.893976	1	Mann-Whitney	216.695	56.55	1184.75	227.05	66.55	5413.25
Benign hematologic condition	pGSN	w/feature > w/o feature	0.386424	1	Mann-Whitney	45.365	34.305	54.83	54.85	45.615	59.95
Chronic kidney disease	sTNFRSF1A	w/feature > w/o feature	1.78829e-05	0.0011445	Mann-Whitney	2056.48	1560.78	2741.04	4311.41	3016.05	7545.47
Chronic kidney disease	REG3A	w/feature > w/o feature	8.80114e-05	0.00187758	Mann-Whitney	8888.77	6672.38	14481.4	33189.6	13510	56946.9
Chronic kidney disease	sTNFRSF1B	w/feature > w/o feature	8.47866e-05	0.00187758	Mann-Whitney	4218.47	3047.78	5262.65	8612.17	5496.73	14750.9
Chronic kidney disease	SCF	w/feature > w/o feature	0.000199714	0.00319542	Mann-Whitney	52.76	40.31	66.3	135.475	77.365	197.025
Chronic kidney disease	IL-7	w/o feature > w/feature	0.000358594	0.00459001	Mann-Whitney	19.9357	10.8775	27.3776	5.56087	3.80851	8.74475
Chronic kidney disease	sCD40L	w/o feature > w/feature	0.00255395	0.0272422	Mann-Whitney	9492.77	7391.01	15175.5	5694.38	4587.51	6623.42
Chronic kidney disease	RAGE	w/feature > w/o feature	0.00527899	0.0482651	Mann-Whitney	3685.58	1913.78	6016.85	7047.6	4457.24	8997.61
Chronic kidney disease	IL-1α	w/feature > w/o feature	0.0104691	0.0837532	Mann-Whitney	0.382247	0.108565	0.957615	1.03188	0.627172	3.10073
Chronic kidney disease	IL-17	w/feature > w/o feature	0.0136597	0.0971353	Mann-Whitney	1.53287	0.974688	3.19225	3.17924	2.49335	4.31617
Chronic kidney disease	CCL26	w/o feature > w/feature	0.0199682	0.127796	Mann-Whitney	40.3579	25.0619	55.4755	18.1515	12.55	35.6389
Chronic kidney disease	sCD31	w/o feature > w/feature	0.0321403	0.186998	Mann-Whitney	11066.8	8319.2	15139.9	8661.14	5960.34	11680.8
Chronic kidney disease	CCL17	w/o feature > w/feature	0.0718465	0.286116	Mann-Whitney	115.574	77.9234	220.912	75.6054	61.2851	110.099
Chronic kidney disease	IL-12p40	w/feature > w/o feature	0.0688752	0.286116	Mann-Whitney	66.6003	21.0068	149.945	129.42	57.8464	317.38
Chronic kidney disease	IL-18BP	w/feature > w/o feature	0.0721047	0.286116	Mann-Whitney	25175.6	13675.3	35149.8	35429.9	28179.7	44481.1
Chronic kidney disease	IL-5	w/o feature > w/feature	0.0759996	0.286116	Mann-Whitney	0.376327	0.177338	0.894659	0.803583	0.399896	1.33895
Chronic kidney disease	M-CSF	w/feature > w/o feature	0.0585664	0.286116	Mann-Whitney	209.88	87.35	447.22	384.605	258.075	987.305
Chronic kidney disease	VEGF	w/o feature > w/feature	0.0718465	0.286116	Mann-Whitney	324.399	176.889	543.206	172.137	110.764	269.719
Chronic kidney disease	CCL3	w/feature > w/o feature	0.0938365	0.333641	Mann-Whitney	39.4196	30.3279	52.9226	48.7904	39.5142	68.7786
Chronic kidney disease	NGAL	w/feature > w/o feature	0.115419	0.388781	Mann-Whitney	161560	116506	241790	225380	128590	332654
Chronic kidney disease	sE-selectin	w/o feature > w/feature	0.154462	0.494278	Mann-Whitney	22520.6	16022.4	32211.5	20095.5	17090.8	23013.8
Chronic kidney disease	CX3CL1	w/feature > w/o feature	0.176116	0.512338	Mann-Whitney	2010.95	1247.1	2632.92	2664.86	1186.45	4583.45
Chronic kidney disease	S100A9	w/o feature > w/feature	0.16957	0.512338	Mann-Whitney	4874.94	2759.83	7560.31	3011.24	1406.52	7165.75
Chronic kidney disease	Ferritin	w/o feature > w/feature	0.2059	0.527104	Mann-Whitney	1491	750.5	2310.5	529	383	2121.5
Chronic kidney disease	G-CSF	w/o feature > w/feature	0.195533	0.527104	Mann-Whitney	40.75	22.66	64.45	20.335	12.96	55.79
Chronic kidney disease	MPO	w/feature > w/o feature	0.202935	0.527104	Mann-Whitney	475119	325714	727317	699492	398599	965237
Chronic kidney disease	IL-4	w/o feature > w/feature	0.220064	0.541696	Mann-Whitney	0.039448	0.0210963	0.105227	0.0272069	0.0105822	0.0538718
Chronic kidney disease	CXCL9	w/feature > w/o feature	0.241082	0.559193	Mann-Whitney	327.626	149.454	817.582	677.542	269.786	1153.26
Chronic kidney disease	sFASLG	w/feature > w/o feature	0.244647	0.559193	Mann-Whitney	20.28	12.85	32.59	22.36	19.785	32.14
Chronic kidney disease	IL-3	w/o feature > w/feature	0.290706	0.563793	Mann-Whitney	3.01	0	12.4	7.805	0	121.41
Chronic kidney disease	IL-8	w/feature > w/o feature	0.272372	0.563793	Mann-Whitney	44.0855	26.7544	75.6086	73.1644	31.5451	120.639
Chronic kidney disease	sST2	w/o feature > w/feature	0.26721	0.563793	Mann-Whitney	53276.8	20939.2	134810	35472.5	19027.9	52965.8
Chronic kidney disease	sVCAM1	w/feature > w/o feature	0.283013	0.563793	Mann-Whitney	2832500	1866600	3653500	3796150	2066250	5781800
Chronic kidney disease	TNF-α	w/feature > w/o feature	0.279004	0.563793	Mann-Whitney	2.47559	1.88248	3.35221	2.56281	2.24982	4.97641
Chronic kidney disease	IFN-γ	w/feature > w/o feature	0.325245	0.594063	Mann-Whitney	13.6915	4.34386	59.2671	26.7802	5.73102	207.809
Chronic kidney disease	IL-16	w/feature > w/o feature	0.33416	0.594063	Mann-Whitney	412.929	253.884	658.99	539.704	336.958	701.185
Chronic kidney disease	IL-23	w/o feature > w/feature	0.330041	0.594063	Mann-Whitney	171.64	0	303.57	86.625	15.31	256.555
Chronic kidney disease	CCL11	w/feature > w/o feature	0.363111	0.625462	Mann-Whitney	156.131	99.579	256.434	204.302	151.335	259.088
Chronic kidney disease	IL-1RA	w/o feature > w/feature	0.390914	0.625462	Mann-Whitney	2189.54	1315.25	4616.79	2950.89	2123.13	3470.24
Chronic kidney disease	S100A8	w/feature > w/o feature	0.383504	0.625462	Mann-Whitney	50.37	27.48	102.96	54.72	41.89	103.22
Chronic kidney disease	sL-selectin	w/o feature > w/feature	0.381069	0.625462	Mann-Whitney	532378	444392	637010	500838	413942	591346
Chronic kidney disease	IL-18	w/feature > w/o feature	0.434079	0.638885	Mann-Whitney	712.3	478.461	1176.44	739.664	622.685	1222.92
Chronic kidney disease	IL-1β	w/o feature > w/feature	0.411013	0.638885	Mann-Whitney	0.260956	0.115943	0.488285	0.38382	0.159945	0.613544
Chronic kidney disease	IL-33	w/o feature > w/feature	0.439233	0.638885	Mann-Whitney	2.11	1.28	3.78	2.43	1.36	4.615
Chronic kidney disease	LBP	w/o feature > w/feature	0.431815	0.638885	Mann-Whitney	20443000	11995000	29897000	17986500	10047000	22624000
Chronic kidney disease	MMP-9	w/o feature > w/feature	0.478482	0.680508	Mann-Whitney	503336	286703	1131400	378388	215620	861382
Chronic kidney disease	sCD25	w/o feature > w/feature	0.509051	0.708245	Mann-Whitney	1104.49	842.03	1665.26	1223.59	1032.74	1770.02
Chronic kidney disease	CCL2	w/o feature > w/feature	0.568162	0.715059	Mann-Whitney	249.759	160.077	433.571	310.167	185.365	399.021
Chronic kidney disease	CXCL10	w/feature > w/o feature	0.576697	0.715059	Mann-Whitney	1535.21	643.351	3880.71	1688.72	1442.52	4970.11
Chronic kidney disease	GM-CSF	w/feature > w/o feature	0.562271	0.715059	Mann-Whitney	0.411855	0.285924	0.645899	0.494639	0.342434	0.669468
Chronic kidney disease	IL-13	w/o feature > w/feature	0.580985	0.715059	Mann-Whitney	1.81343	1.10087	3.53923	1.92792	0.805018	2.97378
Chronic kidney disease	IL-15	w/feature > w/o feature	0.556234	0.715059	Mann-Whitney	4.10113	2.84319	7.01095	5.2345	2.72126	6.71576
Chronic kidney disease	sICAM1	w/o feature > w/feature	0.574461	0.715059	Mann-Whitney	380558	236777	557884	312841	234153	447560
Chronic kidney disease	CCL13	w/o feature > w/feature	0.593945	0.717217	Mann-Whitney	95.0461	65.5162	123.303	93.2133	76.5063	101.69
Chronic kidney disease	TNFSF14	w/o feature > w/feature	0.638063	0.756223	Mann-Whitney	155.285	96.44	206.48	131.425	80.63	215.85
Chronic kidney disease	sVEGFR1	w/o feature > w/feature	0.672843	0.782944	Mann-Whitney	211.4	149.02	258.06	223.94	171.335	248.56
Chronic kidney disease	sCD163	w/feature > w/o feature	0.709274	0.810599	Mann-Whitney	772687	492279	1203000	911629	485590	1348300
Chronic kidney disease	IL-10	w/o feature > w/feature	0.784078	0.880368	Mann-Whitney	1.61629	0.861702	2.85403	1.28068	0.601317	4.10034
Chronic kidney disease	TNF-β	w/o feature > w/feature	0.846838	0.934442	Mann-Whitney	0.270555	0.17586	0.4921	0.288336	0.190788	0.399147
Chronic kidney disease	CCL4	w/o feature > w/feature	0.875073	0.949232	Mann-Whitney	103.219	72.6539	138.243	90.9584	82.0981	160.023
Chronic kidney disease	Lactoferrin	w/feature > w/o feature	0.900173	0.960185	Mann-Whitney	1307100	664560	2161100	1207800	881424	2809300
Chronic kidney disease	CCL22	w/o feature > w/feature	0.924846	0.965736	Mann-Whitney	627.235	386.755	884.214	579.468	430.439	867.895
Chronic kidney disease	IL-12p70	w/o feature > w/feature	0.935556	0.965736	Mann-Whitney	0.181351	0.0964691	0.314022	0.165628	0.0995837	0.298526
Chronic kidney disease	IFN-α2a	w/o feature > w/feature	0.988741	1	Mann-Whitney	216.695	56.55	954.7	213.05	59.4882	1627.96
Chronic kidney disease	IL-2	w/o feature > w/feature	1	1	Mann-Whitney	0.307013	0.111797	0.660826	0.352689	0.122003	0.801259
Chronic kidney disease	IL-6	w/o feature > w/feature	0.996416	1	Mann-Whitney	6.05881	1.99188	14.569	3.88659	3.00515	12.9416
Chronic kidney disease	pGSN	w/o feature > w/feature	1	1	Mann-Whitney	45.43	33.25	55.36	43.75	38.68	54.01
Chronic liver disease	CCL11	w/o feature > w/feature	0.0714458	0.561884	Mann-Whitney	168.72	107.902	259.088	50.5856	45.9557	120.03
Chronic liver disease	CCL17	w/o feature > w/feature	0.0905094	0.561884	Mann-Whitney	112.444	73.4037	214.605	56.3623	43.8873	79.8433
Chronic liver disease	CCL2	w/o feature > w/feature	0.103787	0.561884	Mann-Whitney	260.226	167.866	433.571	153.579	146.999	172.705
Chronic liver disease	CCL26	w/o feature > w/feature	0.113467	0.561884	Mann-Whitney	38.6083	24.6393	55.4755	13.4613	13.0056	30.7377
Chronic liver disease	G-CSF	w/feature > w/o feature	0.108311	0.561884	Mann-Whitney	39.13	22.25	60.7	82.49	45.615	228.38
Chronic liver disease	IL-17	w/feature > w/o feature	0.0779906	0.561884	Mann-Whitney	1.68137	0.979393	3.24674	3.72191	2.75154	4.97032
Chronic liver disease	IL-18BP	w/feature > w/o feature	0.119297	0.561884	Mann-Whitney	25175.6	14290	35289.9	35691.3	35147.8	39108
Chronic liver disease	IL-1α	w/feature > w/o feature	0.0589276	0.561884	Mann-Whitney	0.397501	0.11827	1.00658	1.2491	0.728001	10.6436
Chronic liver disease	IL-23	w/o feature > w/feature	0.0509965	0.561884	Mann-Whitney	171.64	28.85	303.57	0	0	80.685
Chronic liver disease	IL-6	w/o feature > w/feature	0.131691	0.561884	Mann-Whitney	5.61383	2.07043	14.569	13.1278	9.17775	33.7156
Chronic liver disease	IL-7	w/o feature > w/feature	0.0409091	0.561884	Mann-Whitney	18.6572	9.13642	27.2655	7.07924	5.44388	7.9614
Chronic liver disease	sCD25	w/feature > w/o feature	0.0377602	0.561884	Mann-Whitney	1104.49	848.92	1661.65	2061.1	1503.18	2568.36
Chronic liver disease	sICAM1	w/o feature > w/feature	0.0915154	0.561884	Mann-Whitney	381061	237079	555283	259451	148102	289175
Chronic liver disease	sL-selectin	w/o feature > w/feature	0.0831923	0.561884	Mann-Whitney	536212	444392	634351	420630	400118	474067
Chronic liver disease	TNFSF14	w/o feature > w/feature	0.123844	0.561884	Mann-Whitney	154.73	96.44	208.63	41.95	37.955	107.26
Chronic liver disease	CCL13	w/o feature > w/feature	0.187169	0.748677	Mann-Whitney	95.2481	69.7916	118.218	27.5022	25.1787	80.0442
Chronic liver disease	CCL4	w/o feature > w/feature	0.215913	0.767691	Mann-Whitney	103.219	73.0952	143.452	83.4218	61.2669	97.7798
Chronic liver disease	TNF-β	w/o feature > w/feature	0.210397	0.767691	Mann-Whitney	0.278105	0.184059	0.463485	0.192977	0.100666	0.303939
Chronic liver disease	TNF-α	w/o feature > w/feature	0.233077	0.785101	Mann-Whitney	2.52744	1.91406	3.61	2.14654	1.78731	2.37625
Chronic liver disease	CCL22	w/o feature > w/feature	0.297192	0.792512	Mann-Whitney	627.235	386.758	884.214	430.703	336.849	686.256
Chronic liver disease	CXCL9	w/feature > w/o feature	0.291775	0.792512	Mann-Whitney	327.352	161.07	822.991	710.673	389.489	1312.25
Chronic liver disease	IL-3	w/o feature > w/feature	0.280624	0.792512	Mann-Whitney	4.62	0	15.97	0.28	0	1.785
Chronic liver disease	sCD31	w/o feature > w/feature	0.297191	0.792512	Mann-Whitney	10770.1	8234.01	14983.2	7578.94	6232.43	14553.5
Chronic liver disease	sCD40L	w/o feature > w/feature	0.271695	0.792512	Mann-Whitney	9279.63	6616.68	14222.8	6623.42	5608.36	8290.64
Chronic liver disease	NGAL	w/o feature > w/feature	0.322541	0.820703	Mann-Whitney	167468	122785	259097	125892	118719	147006
Chronic liver disease	S100A9	w/feature > w/o feature	0.333411	0.820703	Mann-Whitney	4801.18	2524.79	7309.52	7744.14	5943.87	7841.27
Chronic liver disease	sST2	w/o feature > w/feature	0.364154	0.841427	Mann-Whitney	48597.9	20629.8	133223	30686	19200	74734.2
Chronic liver disease	sVEGFR1	w/feature > w/o feature	0.368124	0.841427	Mann-Whitney	212.79	151.95	258.06	144.935	106.845	1553.94
Chronic liver disease	Ferritin	w/o feature > w/feature	0.399288	0.881188	Mann-Whitney	1406	719	2322	1288	398	1964
Chronic liver disease	CCL3	w/o feature > w/feature	0.625912	0.94263	Mann-Whitney	40.2807	30.6165	56.6651	36.4493	31.7555	46.1502
Chronic liver disease	CX3CL1	w/o feature > w/feature	0.615133	0.94263	Mann-Whitney	2107.31	1276.64	2770.86	1433.59	936.725	3240.32
Chronic liver disease	CXCL10	w/feature > w/o feature	0.826001	0.94263	Mann-Whitney	1560.06	644.535	3880.71	1576.82	1057.5	4846.84
Chronic liver disease	GM-CSF	w/o feature > w/feature	0.494926	0.94263	Mann-Whitney	0.436509	0.296733	0.645899	0.330219	0.244131	0.594041
Chronic liver disease	IFN-γ	w/o feature > w/feature	0.83953	0.94263	Mann-Whitney	13.8562	4.34386	69.4888	18.2874	6.25116	68.1173
Chronic liver disease	IL-10	w/o feature > w/feature	0.485501	0.94263	Mann-Whitney	1.61629	0.817109	2.85403	1.0484	0.633278	3.26748
Chronic liver disease	IL-12p70	w/o feature > w/feature	0.563606	0.94263	Mann-Whitney	0.177628	0.0964691	0.314022	0.147984	0.079162	0.257495
Chronic liver disease	IL-15	w/o feature > w/feature	0.83953	0.94263	Mann-Whitney	4.27334	2.80093	7.01095	3.0491	2.96984	6.32147
Chronic liver disease	IL-18	w/o feature > w/feature	0.689732	0.94263	Mann-Whitney	712.3	491.953	1181.13	726.292	510.849	770.791
Chronic liver disease	IL-1RA	w/o feature > w/feature	0.758469	0.94263	Mann-Whitney	2278.21	1404.74	4277.39	2059.76	1472.41	3910.24
Chronic liver disease	IL-1β	w/feature > w/o feature	0.804506	0.94263	Mann-Whitney	0.277966	0.136133	0.517191	0.176236	0.118508	1.19979
Chronic liver disease	IL-2	w/o feature > w/feature	0.568356	0.94263	Mann-Whitney	0.32285	0.111095	0.730698	0.232793	0.177581	0.338188
Chronic liver disease	IL-33	w/o feature > w/feature	0.81595	0.94263	Mann-Whitney	2.18	1.28	3.79	2.2	1.28	3.12
Chronic liver disease	IL-4	w/o feature > w/feature	0.54351	0.94263	Mann-Whitney	0.0383764	0.0200848	0.105227	0.0409734	0.0130678	0.0591475
Chronic liver disease	IL-5	w/o feature > w/feature	0.543514	0.94263	Mann-Whitney	0.451275	0.189782	0.963517	0.326215	0.0275844	1.19098
Chronic liver disease	IL-8	w/o feature > w/feature	0.628646	0.94263	Mann-Whitney	44.5025	26.7544	86.6854	54.5653	43.0552	92.9233
Chronic liver disease	Lactoferrin	w/o feature > w/feature	0.676176	0.94263	Mann-Whitney	1285000	717933	2172300	881424	736634	1.52126e+06
Chronic liver disease	LBP	w/o feature > w/feature	0.74708	0.94263	Mann-Whitney	20443000	11296000	28623000	20788000	16064500	29158500
Chronic liver disease	MMP-9	w/o feature > w/feature	0.468176	0.94263	Mann-Whitney	506923	275894	1094800	407768	321634	446029
Chronic liver disease	MPO	w/feature > w/o feature	0.692326	0.94263	Mann-Whitney	493008	331800	735559	778478	521237	804293
Chronic liver disease	RAGE	w/o feature > w/feature	0.758469	0.94263	Mann-Whitney	3811.18	2096.92	6176.38	3436.23	1921.74	6524.77
Chronic liver disease	REG3A	w/feature > w/o feature	0.83953	0.94263	Mann-Whitney	9669.29	7152.24	15468	10576.4	4728.93	31472.2
Chronic liver disease	S100A8	w/feature > w/o feature	0.59438	0.94263	Mann-Whitney	50.37	27.48	102.96	54.725	41.99	280.575
Chronic liver disease	SCF	w/feature > w/o feature	0.730097	0.94263	Mann-Whitney	55.72	42.37	74.13	66.975	37.195	124.74
Chronic liver disease	sE-selectin	w/o feature > w/feature	0.72447	0.94263	Mann-Whitney	21967	16080.5	31107.8	20882.7	14852.1	28532.1
Chronic liver disease	sTNFRSF1A	w/feature > w/o feature	0.514089	0.94263	Mann-Whitney	2125.6	1596.29	3062.63	2698.06	1769.01	4591.71
Chronic liver disease	sTNFRSF1B	w/feature > w/o feature	0.573785	0.94263	Mann-Whitney	4535.16	3241.09	5658.17	4979.07	3499.26	9669.62
Chronic liver disease	VEGF	w/feature > w/o feature	0.692326	0.94263	Mann-Whitney	315.31	156.421	510.362	266.593	245.255	458.277
Chronic liver disease	IL-12p40	w/o feature > w/feature	0.863048	0.952083	Mann-Whitney	70.4294	27.7899	162.958	83.8563	27.996	186.964
Chronic liver disease	IL-13	w/o feature > w/feature	0.877701	0.952083	Mann-Whitney	1.78757	1.09602	3.47414	1.9237	1.54284	2.73146
Chronic liver disease	M-CSF	w/feature > w/o feature	0.916364	0.967689	Mann-Whitney	226.41	92.7	495.6	295.405	85.83	777.37
Chronic liver disease	sFASLG	w/o feature > w/feature	0.922329	0.967689	Mann-Whitney	20.5	13.2	32.59	20.935	13.655	31.79
Chronic liver disease	IL-16	w/o feature > w/feature	0.98205	0.98205	Mann-Whitney	412.929	256.289	703.213	458.261	364.927	503.121
Chronic liver disease	sCD163	w/o feature > w/feature	0.958131	0.98205	Mann-Whitney	772687	487251	1206200	872762	635980	975500
Chronic liver disease	sVCAM1	w/o feature > w/feature	0.98205	0.98205	Mann-Whitney	2843000	1757200	3899400	2925050	2520900	3270950
Chronic liver disease	IFN-α2a	w/o feature > w/feature	0.993745	1	Mann-Whitney	225.901	55.05	1184.75	120.15	68.98	5318.6
Chronic liver disease	pGSN	w/feature > w/o feature	0.797815	1	Mann-Whitney	45.365	34.305	55.095	49.23	43.49	52.04
Chronic respiratory disease	CCL17	w/o feature > w/feature	0.0567767	0.7408	Mann-Whitney	113.678	72.3667	217.759	67.4568	56.9107	78.4799
Chronic respiratory disease	CCL2	w/feature > w/o feature	0.07656	0.7408	Mann-Whitney	248.503	159.348	403.255	485.067	367.268	595.98
Chronic respiratory disease	CX3CL1	w/feature > w/o feature	0.212327	0.7408	Mann-Whitney	2029.61	1237.23	2676.41	3366.58	1334.41	32860.9
Chronic respiratory disease	CXCL9	w/feature > w/o feature	0.0349903	0.7408	Mann-Whitney	329.969	145.174	799.49	2051.57	294.191	2873.69
Chronic respiratory disease	G-CSF	w/o feature > w/feature	0.195533	0.7408	Mann-Whitney	41.085	22.63	65.465	22.25	11.2	24.19
Chronic respiratory disease	IL-12p40	w/feature > w/o feature	0.167195	0.7408	Mann-Whitney	69.1217	20.5823	161.515	93.5471	72.3373	247.592
Chronic respiratory disease	IL-2	w/o feature > w/feature	0.162731	0.7408	Mann-Whitney	0.292282	0.106079	0.691232	0.500039	0.486326	0.763866
Chronic respiratory disease	IL-23	w/feature > w/o feature	0.253597	0.7408	Mann-Whitney	145.08	0	303.31	293.62	258.78	297.12
Chronic respiratory disease	IL-3	w/feature > w/o feature	0.0282832	0.7408	Mann-Whitney	3	0	12.4	26.56	25.7	189.42
Chronic respiratory disease	IL-5	w/o feature > w/feature	0.266225	0.7408	Mann-Whitney	0.387221	0.178382	0.959963	0.557191	0.53311	1.07394
Chronic respiratory disease	IL-7	w/o feature > w/feature	0.171019	0.7408	Mann-Whitney	18.3222	8.87763	27.2869	10.3796	4.92316	18.1928
Chronic respiratory disease	IL-8	w/feature > w/o feature	0.189689	0.7408	Mann-Whitney	44.0855	26.957	76.2101	136.842	56.2639	324.596
Chronic respiratory disease	LBP	w/o feature > w/feature	0.136466	0.7408	Mann-Whitney	19844000	11253500	28493500	25927000	24538000	30897000
Chronic respiratory disease	M-CSF	w/feature > w/o feature	0.147365	0.7408	Mann-Whitney	223.74	86.54	471.41	840.16	169.67	1098.6
Chronic respiratory disease	MPO	w/o feature > w/feature	0.216862	0.7408	Mann-Whitney	513650	328757	816991	366801	314337	428466
Chronic respiratory disease	NGAL	w/feature > w/o feature	0.262697	0.7408	Mann-Whitney	164045	122766	240777	296396	180570	323564
Chronic respiratory disease	S100A8	w/feature > w/o feature	0.088244	0.7408	Mann-Whitney	50.34	27.48	101.075	104.5	76.6	117.55
Chronic respiratory disease	sCD25	w/feature > w/o feature	0.198115	0.7408	Mann-Whitney	1111.85	850.955	1663.45	1964.19	1216.84	4693.08
Chronic respiratory disease	SCF	w/feature > w/o feature	0.0491259	0.7408	Mann-Whitney	54.86	40.685	72.845	92.78	76.38	113
Chronic respiratory disease	sE-selectin	w/feature > w/o feature	0.243752	0.7408	Mann-Whitney	21940.6	16051.4	30552.8	26245.6	21800.1	41081.8
Chronic respiratory disease	sTNFRSF1B	w/feature > w/o feature	0.207673	0.7408	Mann-Whitney	4462.5	3158.53	5637.51	6944.97	4808.66	7336.33
Chronic respiratory disease	sVEGFR1	w/feature > w/o feature	0.260483	0.7408	Mann-Whitney	212.04	148.14	257.54	222.75	197.23	319.49
Chronic respiratory disease	VEGF	w/o feature > w/feature	0.109889	0.7408	Mann-Whitney	316.075	169.418	528.552	152.814	107.61	253.943
Chronic respiratory disease	IFN-α2a	w/o feature > w/feature	0.154726	0.773631	Mann-Whitney	232.912	61	1450.95	56.8	5.86269	164
Chronic respiratory disease	CCL3	w/feature > w/o feature	0.342088	0.809609	Mann-Whitney	39.8005	30.3784	55.0343	41.6952	38.907	49.0938
Chronic respiratory disease	Ferritin	w/o feature > w/feature	0.342228	0.809609	Mann-Whitney	1549	671	2329	1120	707	1389
Chronic respiratory disease	IL-13	w/feature > w/o feature	0.314816	0.809609	Mann-Whitney	1.783	1.09844	3.46799	3.57121	1.95356	4.32395
Chronic respiratory disease	IL-1β	w/feature > w/o feature	0.392106	0.809609	Mann-Whitney	0.262498	0.126585	0.502738	0.432096	0.294197	0.573506
Chronic respiratory disease	IL-33	w/feature > w/o feature	0.373245	0.809609	Mann-Whitney	2.11	1.28	3.785	2.84	2.58	4.5
Chronic respiratory disease	IL-6	w/o feature > w/feature	0.392154	0.809609	Mann-Whitney	5.72722	2.03115	14.089	8.9558	5.61383	18.7644
Chronic respiratory disease	REG3A	w/feature > w/o feature	0.363024	0.809609	Mann-Whitney	9649.69	7044.02	15242.2	21359	7666.2	31234.5
Chronic respiratory disease	sFASLG	w/feature > w/o feature	0.345508	0.809609	Mann-Whitney	20.28	12.97	32.605	23.59	21.01	30.9
Chronic respiratory disease	CCL26	w/o feature > w/feature	0.449489	0.870936	Mann-Whitney	39.1701	23.5575	55.2255	31.8351	14.3899	47.4332
Chronic respiratory disease	RAGE	w/feature > w/o feature	0.462685	0.870936	Mann-Whitney	3808.43	2079.16	6142.61	3882.53	3557.39	7893.63
Chronic respiratory disease	sTNFRSF1A	w/feature > w/o feature	0.446427	0.870936	Mann-Whitney	2127.22	1593.26	3107.05	2998.37	1742.6	4623.98
Chronic respiratory disease	IFN-γ	w/feature > w/o feature	0.557742	0.892387	Mann-Whitney	13.7739	4.38224	69.4684	18.7198	2.91675	506.442
Chronic respiratory disease	IL-17	w/o feature > w/feature	0.522104	0.892387	Mann-Whitney	1.72765	0.97704	3.38165	3.12474	1.11671	3.33391
Chronic respiratory disease	sCD163	w/feature > w/o feature	0.530904	0.892387	Mann-Whitney	775170	485590	1202300	886311	580816	1952800
Chronic respiratory disease	sL-selectin	w/o feature > w/feature	0.522106	0.892387	Mann-Whitney	528806	441755	628804	468399	346159	637010
Chronic respiratory disease	TNF-β	w/o feature > w/feature	0.491912	0.892387	Mann-Whitney	0.27433	0.179476	0.477793	0.239231	0.201445	0.290373
Chronic respiratory disease	TNFSF14	w/o feature > w/feature	0.546442	0.892387	Mann-Whitney	154.235	95.585	207.555	115.395	56.82	234.88
Chronic respiratory disease	IL-12p70	w/feature > w/o feature	0.603881	0.8988	Mann-Whitney	0.174818	0.0948	0.318523	0.210024	0.177628	0.268817
Chronic respiratory disease	IL-16	w/feature > w/o feature	0.594521	0.8988	Mann-Whitney	413.798	255.087	681.101	549.877	352.949	638.586
Chronic respiratory disease	Lactoferrin	w/o feature > w/feature	0.591895	0.8988	Mann-Whitney	1310100	691247	2191800	1.09793e+06	751566	1.45792e+06
Chronic respiratory disease	CCL22	w/o feature > w/feature	0.641991	0.900626	Mann-Whitney	626.961	386.756	884.09	472.315	369.259	855.36
Chronic respiratory disease	IL-4	w/feature > w/o feature	0.661397	0.900626	Mann-Whitney	0.0381635	0.0195141	0.0961523	0.0931187	0.0246251	0.105314
Chronic respiratory disease	sCD31	w/o feature > w/feature	0.651672	0.900626	Mann-Whitney	10754.1	8111.77	15043.5	9234.88	8623.46	11105.9
Chronic respiratory disease	TNF-α	w/feature > w/o feature	0.651672	0.900626	Mann-Whitney	2.474	1.91565	3.57134	3.06554	1.64496	4.29208
Chronic respiratory disease	sICAM1	w/o feature > w/feature	0.690971	0.921295	Mann-Whitney	369336	235852	533801	381061	361881	557884
Chronic respiratory disease	CCL11	w/o feature > w/feature	0.855671	0.946573	Mann-Whitney	170.255	101.313	259.607	146.362	140.861	183.495
Chronic respiratory disease	CCL13	w/o feature > w/feature	0.840673	0.946573	Mann-Whitney	95.0461	64.7731	118.359	95.7669	80.2526	121.802
Chronic respiratory disease	CCL4	w/o feature > w/feature	0.9302	0.946573	Mann-Whitney	98.1883	71.6291	144.273	105.438	91.1931	117.532
Chronic respiratory disease	CXCL10	w/o feature > w/feature	0.946573	0.946573	Mann-Whitney	1568.44	643.943	3942.71	1728.37	510.455	5502.9
Chronic respiratory disease	GM-CSF	w/o feature > w/feature	0.860931	0.946573	Mann-Whitney	0.414605	0.288127	0.649171	0.449395	0.399836	0.497426
Chronic respiratory disease	IL-10	w/o feature > w/feature	0.940917	0.946573	Mann-Whitney	1.56652	0.79496	2.96494	1.54396	1.25867	1.87096
Chronic respiratory disease	IL-15	w/o feature > w/feature	0.898133	0.946573	Mann-Whitney	4.23932	2.82206	7.01795	3.3251	3.29137	6.69321
Chronic respiratory disease	IL-18	w/feature > w/o feature	0.814149	0.946573	Mann-Whitney	713.64	495.002	1176.44	809.011	446.189	1820.63
Chronic respiratory disease	IL-18BP	w/feature > w/o feature	0.760573	0.946573	Mann-Whitney	25748.3	14918	35691.3	21474.2	10100.2	48046.9
Chronic respiratory disease	IL-1RA	w/feature > w/o feature	0.772022	0.946573	Mann-Whitney	2249.36	1423.03	4275.22	2861.89	1110.55	10301.3
Chronic respiratory disease	IL-1α	w/feature > w/o feature	0.94072	0.946573	Mann-Whitney	0.413276	0.128152	1.08291	0.472223	0	3.20605
Chronic respiratory disease	MMP-9	w/feature > w/o feature	0.870722	0.946573	Mann-Whitney	496167	281299	1066700	531903	212218	1.37194e+06
Chronic respiratory disease	S100A9	w/o feature > w/feature	0.916135	0.946573	Mann-Whitney	4835.09	2535.96	7479.46	4468.59	2387.6	7683.05
Chronic respiratory disease	sCD40L	w/feature > w/o feature	0.870722	0.946573	Mann-Whitney	9194.2	6559.34	14163.9	9515.17	6069.81	20761.9
Chronic respiratory disease	sST2	w/o feature > w/feature	0.908806	0.946573	Mann-Whitney	46729.9	20784.5	124969	104452	17536	133223
Chronic respiratory disease	sVCAM1	w/feature > w/o feature	0.782353	0.946573	Mann-Whitney	2853950	1811900	3849000	2375300	1972800	3347700
Chronic respiratory disease	pGSN	w/o feature > w/feature	0.797815	1	Mann-Whitney	45.69	35.46	55.105	44.87	38.305	49.225
Diabetes mellitus	IL-6	w/feature > w/o feature	0.00214681	0.0457987	Mann-Whitney	4.54435	1.82299	12.3351	13.609	3.67318	42.6473
Diabetes mellitus	sTNFRSF1A	w/feature > w/o feature	0.000768112	0.0457987	Mann-Whitney	1995.2	1520.18	3020	2880.73	2183.91	4529.6
Diabetes mellitus	sTNFRSF1B	w/feature > w/o feature	0.001587	0.0457987	Mann-Whitney	4133.56	3001.99	5331.76	5073.94	4751.16	8812.4
Diabetes mellitus	IL-1β	w/feature > w/o feature	0.0035948	0.0527012	Mann-Whitney	0.22465	0.104045	0.432096	0.573506	0.242957	1.05195
Diabetes mellitus	NGAL	w/feature > w/o feature	0.00411728	0.0527012	Mann-Whitney	145854	114139	236892	197441	188333	335618
Diabetes mellitus	IL-2	w/feature > w/o feature	0.00676999	0.0704978	Mann-Whitney	0.282196	0.084085	0.562039	0.500039	0.266264	1.26127
Diabetes mellitus	sCD25	w/feature > w/o feature	0.0077107	0.0704978	Mann-Whitney	1066.17	829.44	1536.47	1575.97	1237.06	1975.55
Diabetes mellitus	sCD163	w/feature > w/o feature	0.00906442	0.0725153	Mann-Whitney	731757	462034	1122100	1167600	639370	1370050
Diabetes mellitus	sL-selectin	w/o feature > w/feature	0.0110526	0.0785963	Mann-Whitney	550226	455628	641850	470443	386659	545584
Diabetes mellitus	CCL3	w/feature > w/o feature	0.0123036	0.0787431	Mann-Whitney	38.8959	29.3275	52.9226	44.2877	39.8899	69.5812
Diabetes mellitus	CCL13	w/feature > w/o feature	0.0161086	0.0829127	Mann-Whitney	92.1652	59.69	112.117	116.066	85.5363	209.348
Diabetes mellitus	IL-16	w/feature > w/o feature	0.0168416	0.0829127	Mann-Whitney	396.326	253.884	614.264	643.017	334.068	914.742
Diabetes mellitus	TNF-α	w/feature > w/o feature	0.0165297	0.0829127	Mann-Whitney	2.45559	1.84457	3.22984	3.06554	2.10296	7.25395
Diabetes mellitus	CCL2	w/feature > w/o feature	0.0238952	0.101953	Mann-Whitney	242.264	158.36	391.379	353.06	216.415	723.664
Diabetes mellitus	MMP-9	w/feature > w/o feature	0.0226971	0.101953	Mann-Whitney	417482	258489	964605	1126000	349901	1671300
Diabetes mellitus	IFN-α2a	w/o feature > w/feature	0.0026677	0.133385	Mann-Whitney	335.888	73.8	1690.13	62.86	6.17134	203.9
Diabetes mellitus	IL-4	w/feature > w/o feature	0.0340618	0.136247	Mann-Whitney	0.0370998	0.0185965	0.0732749	0.0608299	0.0236627	0.386004
Diabetes mellitus	MPO	w/feature > w/o feature	0.0568468	0.214011	Mann-Whitney	462857	293672	727317	565410	447335	850397
Diabetes mellitus	IL-15	w/feature > w/o feature	0.0655518	0.233073	Mann-Whitney	3.659	2.75742	6.38501	5.30107	3.47426	7.3888
Diabetes mellitus	M-CSF	w/feature > w/o feature	0.0701524	0.236303	Mann-Whitney	203.215	85.37	447.22	295.76	178.135	741.6
Diabetes mellitus	CXCL9	w/feature > w/o feature	0.0767261	0.240588	Mann-Whitney	322.649	141.507	811.24	665.693	238.419	993.434
Diabetes mellitus	IL-8	w/feature > w/o feature	0.078943	0.240588	Mann-Whitney	38.8993	25.7473	70.6889	64.4057	34.7712	118.333
Diabetes mellitus	SCF	w/feature > w/o feature	0.0896074	0.260676	Mann-Whitney	54.54	41.06	67.42	59.92	50.935	94.17
Diabetes mellitus	sST2	w/feature > w/o feature	0.0976612	0.271753	Mann-Whitney	47762.9	17024.3	117342	46221.3	31665.6	171721
Diabetes mellitus	Lactoferrin	w/o feature > w/feature	0.111937	0.27186	Mann-Whitney	1211950	551401	2172300	1575850	1130600	2092700
Diabetes mellitus	sVCAM1	w/feature > w/o feature	0.104802	0.27186	Mann-Whitney	2798950	1732100	3632300	3583800	2317400	4361300
Diabetes mellitus	sVEGFR1	w/feature > w/o feature	0.114691	0.27186	Mann-Whitney	209.84	147.26	254.51	231.48	175.38	289.62
Diabetes mellitus	TNF-β	w/feature > w/o feature	0.113909	0.27186	Mann-Whitney	0.259972	0.173246	0.418873	0.338641	0.22455	0.561378
Diabetes mellitus	IL-12p70	w/feature > w/o feature	0.128724	0.294225	Mann-Whitney	0.157752	0.0931308	0.301121	0.206789	0.108591	1.02564
Diabetes mellitus	REG3A	w/feature > w/o feature	0.141258	0.311741	Mann-Whitney	9492.59	7009.45	14700.1	12572.9	7673.09	27843.4
Diabetes mellitus	CCL4	w/feature > w/o feature	0.158718	0.338597	Mann-Whitney	94.791	62.3081	142.182	109.907	90.5733	141.772
Diabetes mellitus	Ferritin	w/feature > w/o feature	0.186217	0.384448	Mann-Whitney	1343	606.5	2281	1839	931.5	2706
Diabetes mellitus	CCL26	w/feature > w/o feature	0.195574	0.386748	Mann-Whitney	37.7479	23.4356	53.3576	46.6182	29.1922	66.1294
Diabetes mellitus	CX3CL1	w/o feature > w/feature	0.199417	0.386748	Mann-Whitney	2005.66	1227.37	2628.49	2459.05	1388.3	3380.97
Diabetes mellitus	IL-17	w/feature > w/o feature	0.209446	0.394251	Mann-Whitney	1.54724	0.979393	3.23374	2.29614	1.10495	4.37192
Diabetes mellitus	IL-5	w/feature > w/o feature	0.215722	0.394463	Mann-Whitney	0.380071	0.188012	0.881219	0.53311	0.203775	1.25709
Diabetes mellitus	IL-13	w/feature > w/o feature	0.235621	0.418882	Mann-Whitney	1.72219	1.09602	3.42789	2.76226	1.11864	4.47927
Diabetes mellitus	CCL11	w/feature > w/o feature	0.313053	0.476251	Mann-Whitney	156.315	103.048	228.656	215.416	108.748	317.904
Diabetes mellitus	IFN-γ	w/o feature > w/feature	0.280055	0.476251	Mann-Whitney	15.2935	4.45259	76.6057	10.1994	2.70291	43.2096
Diabetes mellitus	IL-10	w/o feature > w/feature	0.298784	0.476251	Mann-Whitney	1.4745	0.695656	2.78862	1.87096	1.01427	3.61684
Diabetes mellitus	IL-1RA	w/feature > w/o feature	0.305208	0.476251	Mann-Whitney	2175.08	1404.74	4277.39	2861.89	1464.67	4707.48
Diabetes mellitus	IL-33	w/o feature > w/feature	0.287214	0.476251	Mann-Whitney	2.11	1.28	3.59	2.68	1.36	4.37
Diabetes mellitus	sFASLG	w/feature > w/o feature	0.319981	0.476251	Mann-Whitney	20.28	13.09	30.7	21.01	16.775	41.2
Diabetes mellitus	VEGF	w/feature > w/o feature	0.313053	0.476251	Mann-Whitney	312.449	162.672	465.532	343.492	156.421	696.331
Diabetes mellitus	CCL17	w/feature > w/o feature	0.332312	0.480213	Mann-Whitney	110.295	67.7501	209.676	109.305	92.5139	220.912
Diabetes mellitus	IL-18BP	w/feature > w/o feature	0.345153	0.480213	Mann-Whitney	24936.7	13675.3	36164.9	28160.1	22715.1	34207.6
Diabetes mellitus	IL-23	w/feature > w/o feature	0.339802	0.480213	Mann-Whitney	145.08	0	303.05	237.63	60.385	315.71
Diabetes mellitus	S100A9	w/feature > w/o feature	0.362604	0.493759	Mann-Whitney	4745.44	2524.79	7165.75	5503.83	2759.83	9693.31
Diabetes mellitus	RAGE	w/feature > w/o feature	0.408557	0.533626	Mann-Whitney	3793.39	2061.39	6108.84	4133.29	2782.36	7035.01
Diabetes mellitus	sCD31	w/feature > w/o feature	0.400822	0.533626	Mann-Whitney	10531.5	8104.67	14772.9	11582.5	8683	16804.6
Diabetes mellitus	IL-7	w/feature > w/o feature	0.457425	0.585503	Mann-Whitney	15.4558	8.74475	26.6133	20.3285	9.75991	27.3084
Diabetes mellitus	CXCL10	w/feature > w/o feature	0.475495	0.596699	Mann-Whitney	1525.92	577.579	4122.96	1704.97	985.721	3392.98
Diabetes mellitus	GM-CSF	w/o feature > w/feature	0.5348	0.638178	Mann-Whitney	0.445355	0.282309	0.652444	0.360962	0.293531	0.522765
Diabetes mellitus	sE-selectin	w/feature > w/o feature	0.548434	0.638178	Mann-Whitney	21940.6	16022.4	29794.3	24450.9	17165.2	33915.8
Diabetes mellitus	sICAM1	w/o feature > w/feature	0.543873	0.638178	Mann-Whitney	368799	234926	529798	403104	287241	547843
Diabetes mellitus	TNFSF14	w/feature > w/o feature	0.544977	0.638178	Mann-Whitney	153.54	93.38	203.82	158.595	103.97	239.19
Diabetes mellitus	pGSN	w/o feature > w/feature	0.094499	0.67766	Mann-Whitney	47.3179	36.38	55.36	38.095	29.06	53.58
Diabetes mellitus	IL-18	w/feature > w/o feature	0.622052	0.710916	Mann-Whitney	699.373	495.002	1176.44	830.576	497.861	1131.03
Diabetes mellitus	sCD40L	w/o feature > w/feature	0.726788	0.816042	Mann-Whitney	9333.09	6616.68	14222.8	8540.4	6130.7	13956.4
Diabetes mellitus	LBP	w/feature > w/o feature	0.791743	0.873648	Mann-Whitney	20395500	11857000	28311000	20774000	10009550	35067000
Diabetes mellitus	CCL22	w/o feature > w/feature	0.823615	0.893413	Mann-Whitney	626.961	393.26	893.73	607.616	383.117	843.204
Diabetes mellitus	IL-1α	w/o feature > w/feature	0.852606	0.909447	Mann-Whitney	0.498606	0.134507	0.957615	0.397501	0.0303075	1.56352
Diabetes mellitus	G-CSF	w/feature > w/o feature	0.885418	0.91398	Mann-Whitney	39.94	20.13	66.48	43.05	22.58	57.62
Diabetes mellitus	S100A8	w/feature > w/o feature	0.880064	0.91398	Mann-Whitney	50.34	31.6	101.94	56.07	26.3	112.09
Diabetes mellitus	IL-3	w/o feature > w/feature	0.968404	0.983776	Mann-Whitney	3	0	12.4	3.32	0	18.49
Diabetes mellitus	IL-12p40	w/feature > w/o feature	0.997264	0.997264	Mann-Whitney	69.1217	21.0068	163.647	72.3373	30.2309	139.52
Gastrointestinal disease	CCL11	w/feature > w/o feature	0.316642	0.888972	Mann-Whitney	156.49	103.048	256.434	213.584	143.66	318.989
Gastrointestinal disease	CCL13	w/feature > w/o feature	0.393039	0.888972	Mann-Whitney	94.8442	65.5162	117.608	95.5779	84.7683	175.478
Gastrointestinal disease	CCL17	w/feature > w/o feature	0.369027	0.888972	Mann-Whitney	106.166	71.3297	207.512	200.448	84.7171	313.252
Gastrointestinal disease	CCL4	w/o feature > w/feature	0.479351	0.888972	Mann-Whitney	104.216	73.0952	143.452	88.2395	66.4296	104.806
Gastrointestinal disease	CXCL10	w/o feature > w/feature	0.200131	0.888972	Mann-Whitney	1560.06	682.05	4122.96	1762.26	210.392	1793.9
Gastrointestinal disease	CXCL9	w/feature > w/o feature	0.44285	0.888972	Mann-Whitney	327.626	163.314	817.582	624.185	161.937	1153.26
Gastrointestinal disease	G-CSF	w/o feature > w/feature	0.361228	0.888972	Mann-Whitney	40.75	22.66	67.04	31.625	17.81	52.36
Gastrointestinal disease	GM-CSF	w/o feature > w/feature	0.433653	0.888972	Mann-Whitney	0.417354	0.296733	0.652444	0.430999	0.250986	0.487304
Gastrointestinal disease	IFN-γ	w/o feature > w/feature	0.116117	0.888972	Mann-Whitney	15.135	4.39449	76.6057	6.05742	3.06402	13.4579
Gastrointestinal disease	IL-10	w/o feature > w/feature	0.140457	0.888972	Mann-Whitney	1.68955	0.861702	3.20937	1.12381	0.480521	1.70869
Gastrointestinal disease	IL-12p70	w/o feature > w/feature	0.443228	0.888972	Mann-Whitney	0.181351	0.0974622	0.314022	0.130179	0.0677192	0.299771
Gastrointestinal disease	IL-13	w/o feature > w/feature	0.452629	0.888972	Mann-Whitney	1.83928	1.10087	3.6414	1.59145	1.15283	2.41033
Gastrointestinal disease	IL-15	w/o feature > w/feature	0.287455	0.888972	Mann-Whitney	4.20529	2.85967	7.25144	3.99013	2.57639	4.66983
Gastrointestinal disease	IL-16	w/feature > w/o feature	0.51353	0.888972	Mann-Whitney	414.667	256.289	644.692	491.837	334.981	832.097
Gastrointestinal disease	IL-17	w/o feature > w/feature	0.538187	0.888972	Mann-Whitney	1.68137	0.979393	3.33391	1.99051	1.51363	3.59308
Gastrointestinal disease	IL-1RA	w/o feature > w/feature	0.208353	0.888972	Mann-Whitney	2353.07	1404.74	4616.79	1839.53	1206.03	2243.14
Gastrointestinal disease	IL-1α	w/feature > w/o feature	0.0962711	0.888972	Mann-Whitney	0.397501	0.11827	0.957615	1.73261	0.270988	3.02697
Gastrointestinal disease	IL-1β	w/o feature > w/feature	0.541717	0.888972	Mann-Whitney	0.277966	0.146648	0.488285	0.170027	0.0579717	0.743669
Gastrointestinal disease	IL-2	w/o feature > w/feature	0.0847172	0.888972	Mann-Whitney	0.323442	0.138357	0.730698	0.0552649	0.00340799	0.387249
Gastrointestinal disease	IL-3	w/o feature > w/feature	0.48201	0.888972	Mann-Whitney	3.01	0	12.4	6.355	0	59.34
Gastrointestinal disease	IL-33	w/o feature > w/feature	0.344149	0.888972	Mann-Whitney	2.11	1.28	3.78	3.81	1.295	5.955
Gastrointestinal disease	IL-4	w/o feature > w/feature	0.218261	0.888972	Mann-Whitney	0.039448	0.0200848	0.105227	0.0245101	0.0193407	0.0385937
Gastrointestinal disease	IL-5	w/feature > w/o feature	0.161949	0.888972	Mann-Whitney	0.390628	0.177338	0.89716	0.811379	0.303216	1.24946
Gastrointestinal disease	IL-6	w/o feature > w/feature	0.0889662	0.888972	Mann-Whitney	6.05881	2.39041	15.4206	2.6214	1.20247	7.9767
Gastrointestinal disease	IL-7	w/o feature > w/feature	0.47055	0.888972	Mann-Whitney	17.9873	8.9117	27.2655	14.3266	5.36252	23.9422
Gastrointestinal disease	MMP-9	w/o feature > w/feature	0.401249	0.888972	Mann-Whitney	499749	275894	1094800	358355	251162	524762
Gastrointestinal disease	NGAL	w/feature > w/o feature	0.10846	0.888972	Mann-Whitney	161896	121447	241790	197652	159883	318775
Gastrointestinal disease	REG3A	w/feature > w/o feature	0.0295524	0.888972	Mann-Whitney	9573.26	7009.45	15082.9	16691.9	10870.5	31039.6
Gastrointestinal disease	S100A8	w/feature > w/o feature	0.53462	0.888972	Mann-Whitney	50.37	27.48	102.96	66.285	33.985	102.355
Gastrointestinal disease	S100A9	w/o feature > w/feature	0.221604	0.888972	Mann-Whitney	4877.31	2731.42	7560.31	2840.25	1881.06	4360.07
Gastrointestinal disease	sCD25	w/o feature > w/feature	0.355835	0.888972	Mann-Whitney	1128.2	852.99	1676.29	984	689.95	1426.46
Gastrointestinal disease	sCD40L	w/feature > w/o feature	0.536246	0.888972	Mann-Whitney	9239.44	6616.68	13956.4	9750.72	7073.09	18114.6
Gastrointestinal disease	sE-selectin	w/feature > w/o feature	0.171908	0.888972	Mann-Whitney	21914.2	15938.7	31107.8	27241.8	20931.3	31724.6
Gastrointestinal disease	sFASLG	w/feature > w/o feature	0.472653	0.888972	Mann-Whitney	20.28	13.09	32.62	22.945	19.01	28.735
Gastrointestinal disease	sICAM1	w/o feature > w/feature	0.361489	0.888972	Mann-Whitney	371601	237079	557884	320143	220055	425232
Gastrointestinal disease	sL-selectin	w/feature > w/o feature	0.27778	0.888972	Mann-Whitney	518978	434746	625969	571546	539204	697415
Gastrointestinal disease	sVCAM1	w/o feature > w/feature	0.486086	0.888972	Mann-Whitney	2864900	1972800	3798600	2214950	1662350	4146000
Gastrointestinal disease	TNF-α	w/o feature > w/feature	0.152461	0.888972	Mann-Whitney	2.49129	1.95959	3.59008	1.66151	1.15505	3.57137
Gastrointestinal disease	TNFSF14	w/o feature > w/feature	0.295762	0.888972	Mann-Whitney	154.73	101.64	208.63	80.63	67.605	204.405
Gastrointestinal disease	IL-12p40	w/feature > w/o feature	0.578102	0.924964	Mann-Whitney	70.328	21.0068	160.073	79.2995	45.5098	170.38
Gastrointestinal disease	CCL2	w/o feature > w/feature	0.606262	0.942719	Mann-Whitney	256.31	160.626	459.348	265.366	160.444	359.592
Gastrointestinal disease	CCL22	w/feature > w/o feature	0.669694	0.942719	Mann-Whitney	626.687	386.755	883.966	738.906	468.336	924.881
Gastrointestinal disease	Lactoferrin	w/feature > w/o feature	0.663979	0.942719	Mann-Whitney	1335200	717933	2161100	917208	747722	1651450
Gastrointestinal disease	MPO	w/o feature > w/feature	0.669336	0.942719	Mann-Whitney	493008	331800	808933	514332	361760	542411
Gastrointestinal disease	sCD163	w/feature > w/o feature	0.677579	0.942719	Mann-Whitney	772687	487251	1203000	966072	511360	1308550
Gastrointestinal disease	sVEGFR1	w/o feature > w/feature	0.630821	0.942719	Mann-Whitney	212.68	149.02	257.02	231.58	160.85	260.305
Gastrointestinal disease	IL-18BP	w/o feature > w/feature	0.72465	0.946482	Mann-Whitney	26223	14911.4	35928.1	22074.4	19578.6	22856.4
Gastrointestinal disease	IL-23	w/o feature > w/feature	0.715209	0.946482	Mann-Whitney	158.54	0	303.57	156.555	34.4	284.615
Gastrointestinal disease	TNF-β	w/o feature > w/feature	0.709465	0.946482	Mann-Whitney	0.270555	0.183093	0.451568	0.269547	0.143297	0.422251
Gastrointestinal disease	CCL26	w/feature > w/o feature	0.813728	0.95976	Mann-Whitney	38.5706	23.6527	54.9755	40.1474	18.8913	57.1354
Gastrointestinal disease	CCL3	w/o feature > w/feature	0.824794	0.95976	Mann-Whitney	39.8641	30.6165	56.6651	40.4535	30.1275	50.8399
Gastrointestinal disease	Ferritin	w/o feature > w/feature	0.816907	0.95976	Mann-Whitney	1432	649	2299	1386	1013	2473
Gastrointestinal disease	IL-18	w/o feature > w/feature	0.784105	0.95976	Mann-Whitney	719.966	499.877	1181.13	710.96	495.002	794.316
Gastrointestinal disease	LBP	w/o feature > w/feature	0.758252	0.95976	Mann-Whitney	20443000	11566000	29897000	19402000	12775500	25087500
Gastrointestinal disease	VEGF	w/o feature > w/feature	0.790954	0.95976	Mann-Whitney	309.588	176.163	496.994	375.631	101.297	562.538
Gastrointestinal disease	M-CSF	w/feature > w/o feature	0.845848	0.966683	Mann-Whitney	226.41	95.86	495.6	208.965	66.745	555.085
Gastrointestinal disease	CX3CL1	w/feature > w/o feature	0.991379	0.991379	Mann-Whitney	2107.31	1227.37	2770.86	1556.84	1468.83	3796.74
Gastrointestinal disease	IL-8	w/feature > w/o feature	0.988251	0.991379	Mann-Whitney	44.7211	27.1596	86.6854	40.3172	25.6823	103.408
Gastrointestinal disease	RAGE	w/feature > w/o feature	0.935447	0.991379	Mann-Whitney	3825.61	2061.39	6176.38	3745.35	2568.76	6407.99
Gastrointestinal disease	sCD31	w/o feature > w/feature	0.948337	0.991379	Mann-Whitney	10738.1	8104.67	15103.9	10380.8	9430.74	14255.7
Gastrointestinal disease	SCF	w/feature > w/o feature	0.982768	0.991379	Mann-Whitney	55.72	41.18	74.87	56.565	41.535	70.495
Gastrointestinal disease	sST2	w/o feature > w/feature	0.926862	0.991379	Mann-Whitney	46927.9	20519.9	134810	50408.7	30182.2	71043.3
Gastrointestinal disease	sTNFRSF1A	w/feature > w/o feature	0.89262	0.991379	Mann-Whitney	2128.83	1596.29	3193.78	2152.07	1771.86	3030.5
Gastrointestinal disease	sTNFRSF1B	w/feature > w/o feature	0.978461	0.991379	Mann-Whitney	4507.01	3241.09	5734.32	4652.35	3169.98	6361.68
Gastrointestinal disease	IFN-α2a	w/o feature > w/feature	0.318419	0.995059	Mann-Whitney	218.89	62	1413.5	60	19.67	451.354
Gastrointestinal disease	pGSN	w/feature > w/o feature	0.602417	1	Mann-Whitney	44.87	34.305	55.105	49.21	48.179	49.995
Heart disease	REG3A	w/feature > w/o feature	0.00171442	0.0697289	Mann-Whitney	8545.36	6530.73	14662	13201.4	10354.3	35144.7
Heart disease	sTNFRSF1A	w/feature > w/o feature	0.00217903	0.0697289	Mann-Whitney	2064.53	1559.47	2740.18	3278.02	1988.07	5320.72
Heart disease	SCF	w/feature > w/o feature	0.00464988	0.0991974	Mann-Whitney	53.635	38.9	66.605	74.87	49.72	113
Heart disease	IFN-γ	w/feature > w/o feature	0.0300236	0.351268	Mann-Whitney	11.6479	3.62056	51.0844	25.1296	7.65827	205.661
Heart disease	sCD40L	w/o feature > w/feature	0.0309484	0.351268	Mann-Whitney	9663.72	6691.15	15175.5	7359.88	4432.61	9386.55
Heart disease	sFASLG	w/feature > w/o feature	0.0384138	0.351268	Mann-Whitney	19.825	12.465	29.995	24.99	19.61	35.22
Heart disease	sTNFRSF1B	w/feature > w/o feature	0.03842	0.351268	Mann-Whitney	4316.69	3070.22	5260.9	5734.32	4027.32	9743.53
Heart disease	CCL3	w/feature > w/o feature	0.0612782	0.356528	Mann-Whitney	39.3156	30.0487	48.9255	48.8237	37.6951	69.1873
Heart disease	IL-17	w/o feature > w/feature	0.0593361	0.356528	Mann-Whitney	1.51349	0.964962	3.1585	2.18321	1.23777	5.32709
Heart disease	IL-18BP	w/feature > w/o feature	0.0572285	0.356528	Mann-Whitney	24699.7	13431.1	35148.8	33382.9	23653.8	44245.7
Heart disease	RAGE	w/feature > w/o feature	0.0471314	0.356528	Mann-Whitney	3716.35	1903.73	6062.85	5225.27	3557.39	8332.07
Heart disease	IL-1RA	w/feature > w/o feature	0.076387	0.376059	Mann-Whitney	2165.59	1281.16	4042.74	2953.87	1818.88	5630.94
Heart disease	IL-7	w/o feature > w/feature	0.073752	0.376059	Mann-Whitney	18.8897	9.75991	27.3084	11.4228	3.80851	23.713
Heart disease	M-CSF	w/feature > w/o feature	0.104552	0.477952	Mann-Whitney	212.08	90.025	441.905	350.06	174	989.33
Heart disease	CX3CL1	w/o feature > w/feature	0.158365	0.482637	Mann-Whitney	2171.82	1282.74	2973.83	1528.58	1017.34	2314.32
Heart disease	CXCL9	w/feature > w/o feature	0.157306	0.482637	Mann-Whitney	327.061	153.122	817.582	632.406	211.355	1107.54
Heart disease	IL-12p40	w/feature > w/o feature	0.12413	0.482637	Mann-Whitney	68.4641	20.5823	146.39	94.3114	52.0712	244.325
Heart disease	sCD25	w/feature > w/o feature	0.150368	0.482637	Mann-Whitney	1098.48	835.735	1623.45	1354.13	1069.85	1861.74
Heart disease	sE-selectin	w/o feature > w/feature	0.125877	0.482637	Mann-Whitney	22978.7	16321.7	32102.7	20128.6	14090.8	25044.7
Heart disease	sVCAM1	w/feature > w/o feature	0.14055	0.482637	Mann-Whitney	2744250	1919700	3627950	3646800	1757200	5095900
Heart disease	TNF-α	w/feature > w/o feature	0.144416	0.482637	Mann-Whitney	2.46609	1.84022	3.33239	2.65704	2.16616	5.17814
Heart disease	IL-12p70	w/feature > w/o feature	0.188859	0.549409	Mann-Whitney	0.175885	0.0884685	0.304367	0.213127	0.135989	0.381332
Heart disease	Ferritin	w/o feature > w/feature	0.238461	0.65369	Mann-Whitney	1524	840	2329	991.5	507	1977
Heart disease	G-CSF	w/o feature > w/feature	0.30449	0.65369	Mann-Whitney	39.94	22.66	65.465	42.66	12.55	52.23
Heart disease	GM-CSF	w/feature > w/o feature	0.278749	0.65369	Mann-Whitney	0.405636	0.28098	0.640346	0.489693	0.350051	0.742494
Heart disease	IL-1β	w/feature > w/o feature	0.278707	0.65369	Mann-Whitney	0.267309	0.10225	0.482971	0.284301	0.156028	0.776639
Heart disease	IL-23	w/o feature > w/feature	0.274665	0.65369	Mann-Whitney	166.505	14.955	304.575	104.45	0	287.87
Heart disease	IL-4	w/feature > w/o feature	0.298085	0.65369	Mann-Whitney	0.0378322	0.0185748	0.0970181	0.0460225	0.0297887	0.115767
Heart disease	S100A8	w/feature > w/o feature	0.306417	0.65369	Mann-Whitney	51.075	27.475	98.525	51.55	34.91	129.27
Heart disease	sICAM1	w/o feature > w/feature	0.288323	0.65369	Mann-Whitney	381327	236928	584452	339000	218215	473308
Heart disease	CCL17	w/o feature > w/feature	0.387488	0.697045	Mann-Whitney	113.678	71.3297	214.605	91.2102	61.2851	144.089
Heart disease	CCL4	w/feature > w/o feature	0.392088	0.697045	Mann-Whitney	97.0344	72.8746	131.762	127.096	73.1291	162.595
Heart disease	IL-1α	w/feature > w/o feature	0.369246	0.697045	Mann-Whitney	0.394632	0.113417	1.088	0.580204	0.243383	1.15925
Heart disease	IL-5	w/o feature > w/feature	0.39207	0.697045	Mann-Whitney	0.375777	0.183719	0.926785	0.659241	0.20405	1.07394
Heart disease	sCD163	w/feature > w/o feature	0.372742	0.697045	Mann-Whitney	759979	477530	1181550	935599	535179	1535000
Heart disease	VEGF	w/o feature > w/feature	0.35834	0.697045	Mann-Whitney	319.994	176.163	510.362	248.397	112.051	543.744
Heart disease	MPO	w/feature > w/o feature	0.424313	0.733948	Mann-Whitney	462968	324920	735559	567419	355035	808933
Heart disease	CCL26	w/o feature > w/feature	0.463108	0.754739	Mann-Whitney	39.1889	24.7949	55.4755	32.5177	16.0037	54.1953
Heart disease	IL-16	w/feature > w/o feature	0.457966	0.754739	Mann-Whitney	401.7	265.107	651.004	504.388	314.183	732.73
Heart disease	IL-3	w/o feature > w/feature	0.471712	0.754739	Mann-Whitney	3.165	0	15.97	0	0	10.47
Heart disease	IL-13	w/feature > w/o feature	0.514263	0.802751	Mann-Whitney	1.72676	1.08684	3.46184	1.96969	1.26384	3.98259
Heart disease	CCL13	w/o feature > w/feature	0.575605	0.856715	Mann-Whitney	95.0461	73.6728	118.499	94.3149	64.03	117.608
Heart disease	IL-8	w/o feature > w/feature	0.568213	0.856715	Mann-Whitney	41.9928	26.7544	87.3072	62.432	31.5451	76.8117
Heart disease	TNFSF14	w/o feature > w/feature	0.62858	0.914299	Mann-Whitney	156.98	91.96	220.62	134.495	103.13	178.29
Heart disease	sVEGFR1	w/o feature > w/feature	0.654544	0.930908	Mann-Whitney	212.735	148.14	258.905	211.4	162.45	239.83
Heart disease	IFN-α2a	w/o feature > w/feature	0.286402	0.954674	Mann-Whitney	256.4	64.18	954.7	95.9	45.1763	1565.8
Heart disease	CCL11	w/o feature > w/feature	0.740236	0.976833	Mann-Whitney	156.315	107.263	288.435	183.227	103.048	217.913
Heart disease	CCL22	w/o feature > w/feature	0.811935	0.976833	Mann-Whitney	626.961	386.134	879.423	602.798	393.26	974.882
Heart disease	CXCL10	w/o feature > w/feature	0.857656	0.976833	Mann-Whitney	1535.21	603.7	4122.96	1631.42	1130.1	3132.96
Heart disease	IL-10	w/o feature > w/feature	0.741203	0.976833	Mann-Whitney	1.53035	0.841104	2.81624	1.87096	0.484341	5.42523
Heart disease	IL-18	w/o feature > w/feature	0.898882	0.976833	Mann-Whitney	712.3	483.682	1217.7	726.292	510.849	933.255
Heart disease	IL-2	w/o feature > w/feature	0.878531	0.976833	Mann-Whitney	0.314931	0.12456	0.576886	0.296391	0.0826934	0.866648
Heart disease	IL-33	w/o feature > w/feature	0.79797	0.976833	Mann-Whitney	2.11	1.28	4.25	2.46	1.28	3.12
Heart disease	IL-6	w/o feature > w/feature	0.889848	0.976833	Mann-Whitney	6.06187	1.97714	13.4926	3.99266	2.57707	18.0614
Heart disease	LBP	w/o feature > w/feature	0.773617	0.976833	Mann-Whitney	20395500	11711500	28337500	21116000	11211000	31332000
Heart disease	MMP-9	w/feature > w/o feature	0.832131	0.976833	Mann-Whitney	496167	275894	1094800	475185	224891	1038600
Heart disease	NGAL	w/feature > w/o feature	0.900518	0.976833	Mann-Whitney	166831	116506	259097	166944	123081	225458
Heart disease	sL-selectin	w/o feature > w/feature	0.75196	0.976833	Mann-Whitney	528806	436954	621994	518151	453808	637010
Heart disease	sST2	w/o feature > w/feature	0.741203	0.976833	Mann-Whitney	46729.9	19742.8	131704	52937.6	20939.2	117342
Heart disease	TNF-β	w/o feature > w/feature	0.884237	0.976833	Mann-Whitney	0.27433	0.17586	0.477793	0.26199	0.186127	0.391865
Heart disease	IL-15	w/feature > w/o feature	0.929257	0.981007	Mann-Whitney	4.23932	2.88786	6.90257	3.6111	2.44857	7.29304
Heart disease	Lactoferrin	w/o feature > w/feature	0.935023	0.981007	Mann-Whitney	1.27882e+06	664560	2211300	1348200	734033	1838500
Heart disease	CCL2	w/o feature > w/feature	0.986991	1	Mann-Whitney	258.225	160.077	433.571	257.158	168.58	370.851
Heart disease	pGSN	w/feature > w/o feature	0.535118	1	Mann-Whitney	45.085	32.34	55.36	48.47	38.68	54.23
Heart disease	S100A9	w/feature > w/o feature	0.995663	1	Mann-Whitney	4835.09	2731.42	7309.52	4769.02	1603.18	8451.07
Heart disease	sCD31	w/feature > w/o feature	1	1	Mann-Whitney	10531.5	8180.94	14976.9	11117.4	7383.36	15270.1
Hematologic malignancy	IL-12p40	w/feature > w/o feature	0.00180978	0.057913	Mann-Whitney	64.399	19.6355	122.07	174.355	104.724	247.592
Hematologic malignancy	M-CSF	w/feature > w/o feature	0.000949374	0.057913	Mann-Whitney	194.31	83.055	415.69	513.3	358.02	717.69
Hematologic malignancy	IL-17	w/o feature > w/feature	0.0124767	0.266169	Mann-Whitney	1.42523	0.964962	3.1585	3.02446	2.2146	3.74064
Hematologic malignancy	SCF	w/feature > w/o feature	0.0195629	0.313007	Mann-Whitney	54.51	39.86	71.665	72.5	52.48	95.56
Hematologic malignancy	sTNFRSF1B	w/feature > w/o feature	0.0280896	0.359547	Mann-Whitney	4417.99	3056.11	5297.2	6064.6	4027.32	7480.82
Hematologic malignancy	sCD25	w/feature > w/o feature	0.033968	0.362325	Mann-Whitney	1104.49	825.105	1618.81	1479.17	1079.25	1977.08
Hematologic malignancy	sFASLG	w/feature > w/o feature	0.0438478	0.400894	Mann-Whitney	19.69	12.97	29.85	31.745	22.72	38.41
Hematologic malignancy	CCL11	w/feature > w/o feature	0.155775	0.436989	Mann-Whitney	155.189	97.2215	257.761	215.656	198.078	221.343
Hematologic malignancy	CCL13	w/feature > w/o feature	0.13406	0.436989	Mann-Whitney	93.9604	62.9728	117.08	108.509	93.0303	144.625
Hematologic malignancy	CCL2	w/feature > w/o feature	0.124119	0.436989	Mann-Whitney	253.797	158.489	403.255	351.153	199.444	629.96
Hematologic malignancy	CCL22	w/feature > w/o feature	0.0972023	0.436989	Mann-Whitney	618.388	383.117	858.135	819.475	488.546	1023.31
Hematologic malignancy	CCL3	w/feature > w/o feature	0.147441	0.436989	Mann-Whitney	39.7369	29.6396	53.2068	42.0759	37.6951	64.0631
Hematologic malignancy	CXCL10	w/feature > w/o feature	0.151981	0.436989	Mann-Whitney	1510.35	623.526	3830.97	2672.71	1541.48	4414.5
Hematologic malignancy	G-CSF	w/o feature > w/feature	0.136956	0.436989	Mann-Whitney	38.99	20.13	60.185	50.085	32.85	85.17
Hematologic malignancy	IFN-γ	w/feature > w/o feature	0.107795	0.436989	Mann-Whitney	11.8321	3.98913	58.2164	31.5933	10.1994	112.36
Hematologic malignancy	IL-23	w/feature > w/o feature	0.137165	0.436989	Mann-Whitney	134.26	0	295.37	224.21	104.45	454.52
Hematologic malignancy	IL-5	w/feature > w/o feature	0.157043	0.436989	Mann-Whitney	0.376327	0.188897	0.895909	0.753155	0.122806	1.58717
Hematologic malignancy	IL-8	w/feature > w/o feature	0.111771	0.436989	Mann-Whitney	40.3172	26.6679	73.1487	87.3072	44.5025	143.871
Hematologic malignancy	MPO	w/o feature > w/feature	0.120937	0.436989	Mann-Whitney	513096	353324	825690	335002	288026	535173
Hematologic malignancy	sCD31	w/feature > w/o feature	0.126411	0.436989	Mann-Whitney	10434.7	7993.48	14776.2	14340.4	8623.46	16831
Hematologic malignancy	sL-selectin	w/feature > w/o feature	0.0640659	0.436989	Mann-Whitney	521138	441755	604802	627716	418523	784333
Hematologic malignancy	sVEGFR1	w/feature > w/o feature	0.152186	0.436989	Mann-Whitney	211.4	144.31	257.54	217.41	202.8	276.36
Hematologic malignancy	TNF-β	w/feature > w/o feature	0.103273	0.436989	Mann-Whitney	0.257955	0.174553	0.429377	0.329203	0.241108	0.749054
Hematologic malignancy	CCL4	w/feature > w/o feature	0.206276	0.438425	Mann-Whitney	95.9264	71.6291	137.087	113.226	76.4694	227.72
Hematologic malignancy	Ferritin	w/feature > w/o feature	0.181496	0.438425	Mann-Whitney	1392	670	2286	1601.5	782	3816
Hematologic malignancy	IL-12p70	w/o feature > w/feature	0.212362	0.438425	Mann-Whitney	0.190267	0.100235	0.32383	0.127016	0.0847746	0.191967
Hematologic malignancy	IL-18BP	w/feature > w/o feature	0.20409	0.438425	Mann-Whitney	25467.8	13675.3	35149.8	34223.8	22465.4	43237.4
Hematologic malignancy	Lactoferrin	w/o feature > w/feature	0.211819	0.438425	Mann-Whitney	1355800	725983	2242100	1194400	491774	1.27864e+06
Hematologic malignancy	sCD40L	w/feature > w/o feature	0.167588	0.438425	Mann-Whitney	9148.97	6559.34	13906.7	11056.9	8096.33	19061.5
Hematologic malignancy	TNFSF14	w/feature > w/o feature	0.193209	0.438425	Mann-Whitney	153.44	92.67	203.185	202.33	137.56	233.35
Hematologic malignancy	VEGF	w/o feature > w/feature	0.175828	0.438425	Mann-Whitney	315.31	176.526	543.475	195.286	112.051	325.649
Hematologic malignancy	IL-6	w/o feature > w/feature	0.234717	0.469434	Mann-Whitney	5.61383	2.03115	13.1426	8.55501	3.17581	25.1704
Hematologic malignancy	sST2	w/o feature > w/feature	0.25516	0.494855	Mann-Whitney	48597.9	20784.5	137326	31224.3	17745.3	73685.8
Hematologic malignancy	IL-13	w/feature > w/o feature	0.272453	0.512853	Mann-Whitney	1.77842	1.10733	3.21781	3.42789	1.10087	4.94591
Hematologic malignancy	IL-2	w/feature > w/o feature	0.289585	0.514817	Mann-Whitney	0.307013	0.106079	0.619099	0.303908	0.25917	0.954071
Hematologic malignancy	TNF-α	w/feature > w/o feature	0.288088	0.514817	Mann-Whitney	2.47559	1.84022	3.47114	2.5958	2.11551	3.84811
Hematologic malignancy	IL-1RA	w/feature > w/o feature	0.307569	0.532011	Mann-Whitney	2240.63	1350.65	4042.74	2794.58	1748.21	5785.57
Hematologic malignancy	REG3A	w/o feature > w/feature	0.349089	0.561196	Mann-Whitney	9168.03	7014.81	15434.7	12547	9411.93	16708.7
Hematologic malignancy	S100A9	w/o feature > w/feature	0.350747	0.561196	Mann-Whitney	4801.18	2745.62	7652.23	4953.74	1603.18	5672.79
Hematologic malignancy	sCD163	w/feature > w/o feature	0.336275	0.561196	Mann-Whitney	763589	485590	1181550	1033900	553413	1378100
Hematologic malignancy	CX3CL1	w/feature > w/o feature	0.368623	0.575411	Mann-Whitney	2107.31	1305.26	2724.53	1440.97	0	3081.08
Hematologic malignancy	sTNFRSF1A	w/o feature > w/feature	0.39868	0.607512	Mann-Whitney	2125.6	1560.8	3107.05	2245.32	1943.47	3250.81
Hematologic malignancy	IL-18	w/feature > w/o feature	0.422994	0.615264	Mann-Whitney	712.832	478.461	1176.44	713.64	650.273	1165.3
Hematologic malignancy	RAGE	w/feature > w/o feature	0.422557	0.615264	Mann-Whitney	3805.67	1987.59	6142.61	4794.15	2705.63	6349.34
Hematologic malignancy	LBP	w/o feature > w/feature	0.457356	0.622782	Mann-Whitney	20348000	11194500	28493500	20779500	15185000	30897000
Hematologic malignancy	MMP-9	w/o feature > w/feature	0.453772	0.622782	Mann-Whitney	499749	287626	1066700	420456	224891	848186
Hematologic malignancy	sVCAM1	w/feature > w/o feature	0.452288	0.622782	Mann-Whitney	2832500	1865000	3738750	3333300	1866600	3974700
Hematologic malignancy	NGAL	w/o feature > w/feature	0.477882	0.637176	Mann-Whitney	168121	123423	251223	147772	122748	191891
Hematologic malignancy	sICAM1	w/o feature > w/feature	0.515155	0.672856	Mann-Whitney	367071	232579	556583	397304	339000	438426
Hematologic malignancy	IFN-α2a	w/feature > w/o feature	0.0972245	0.67766	Mann-Whitney	205.9	48.1	938	543.65	115.4	3486.7
Hematologic malignancy	CCL17	w/feature > w/o feature	0.545465	0.698195	Mann-Whitney	106.166	70.8253	212.14	151.098	77.8071	200.448
Hematologic malignancy	IL-4	w/o feature > w/feature	0.556616	0.698498	Mann-Whitney	0.0377137	0.0193407	0.103072	0.0405984	0.0220476	0.0931187
Hematologic malignancy	IL-3	w/feature > w/o feature	0.605945	0.744946	Mann-Whitney	2.99	0	15.1	4.74	0	8
Hematologic malignancy	IL-33	w/feature > w/o feature	0.616909	0.744946	Mann-Whitney	2.18	1.28	3.785	2.265	1.28	4.49
Hematologic malignancy	IL-16	w/feature > w/o feature	0.629184	0.7457	Mann-Whitney	414.667	274.062	707.312	390.639	251.82	614.264
Hematologic malignancy	IL-7	w/o feature > w/feature	0.664497	0.773232	Mann-Whitney	17.888	8.67672	27.343	22.5721	15.4287	24.1714
Hematologic malignancy	CXCL9	w/o feature > w/feature	0.76698	0.846323	Mann-Whitney	362.838	153.122	890.061	323.495	231.65	730.791
Hematologic malignancy	GM-CSF	w/feature > w/o feature	0.759204	0.846323	Mann-Whitney	0.417354	0.296733	0.6249	0.42179	0.279652	0.804585
Hematologic malignancy	IL-1β	w/feature > w/o feature	0.74643	0.846323	Mann-Whitney	0.277966	0.11649	0.502738	0.221335	0.147354	0.753119
Hematologic malignancy	IL-15	w/feature > w/o feature	0.863315	0.905773	Mann-Whitney	4.10113	2.85143	6.90257	4.42933	2.80093	7.56102
Hematologic malignancy	S100A8	w/feature > w/o feature	0.850128	0.905773	Mann-Whitney	51.55	28.805	101.075	57.73	33.1	117.55
Hematologic malignancy	sE-selectin	w/feature > w/o feature	0.863315	0.905773	Mann-Whitney	21914.2	16321.7	31550.9	23069.3	13432.3	28811.3
Hematologic malignancy	IL-1α	w/o feature > w/feature	0.896091	0.924997	Mann-Whitney	0.429051	0.128152	1.001	0.414347	0	1.5937
Hematologic malignancy	IL-10	w/o feature > w/feature	0.96316	0.978449	Mann-Whitney	1.54396	0.841104	2.84894	1.65402	0.695656	3.60093
Hematologic malignancy	CCL26	w/feature > w/o feature	1	1	Mann-Whitney	38.5706	24.7171	54.0622	40.5685	20.4835	64.7547
Hematologic malignancy	pGSN	w/o feature > w/feature	0.895132	1	Mann-Whitney	45.69	32.34	55.36	44.87	40.54	50.61
HIV infection	Ferritin	w/o feature > w/feature	0.00575602	0.184193	Mann-Whitney	1536.5	814.5	2354	400	392	579.5
HIV infection	NGAL	w/o feature > w/feature	0.00448643	0.184193	Mann-Whitney	171827	125562	259859	91243.4	80494	103041
HIV infection	IL-13	w/feature > w/o feature	0.0131347	0.280206	Mann-Whitney	1.77842	1.09143	3.20083	5.00939	4.50949	6.5516
HIV infection	CX3CL1	w/o feature > w/feature	0.0985984	0.651547	Mann-Whitney	2109.24	1261.87	2963.11	1288.85	650.3	1555.88
HIV infection	IL-12p70	w/feature > w/o feature	0.10156	0.651547	Mann-Whitney	0.174818	0.092018	0.304367	0.40799	0.190659	0.588351
HIV infection	IL-16	w/o feature > w/feature	0.101565	0.651547	Mann-Whitney	421.773	275.347	707.312	253.884	170.806	435.929
HIV infection	IL-3	w/o feature > w/feature	0.0668775	0.651547	Mann-Whitney	3	0	13.315	12.4	8	34.07
HIV infection	MPO	w/o feature > w/feature	0.0537362	0.651547	Mann-Whitney	514204	333401	816991	392870	262515	402354
HIV infection	S100A8	w/o feature > w/feature	0.0475918	0.651547	Mann-Whitney	53.17	31.41	104.98	27.47	10.37	38.11
HIV infection	S100A9	w/o feature > w/feature	0.101804	0.651547	Mann-Whitney	4869	2745.62	7652.23	2547.13	1066.34	4877.31
HIV infection	Lactoferrin	w/o feature > w/feature	0.147973	0.73512	Mann-Whitney	1355800	725983	2191800	1194400	475396	1233100
HIV infection	MMP-9	w/o feature > w/feature	0.134033	0.73512	Mann-Whitney	517253	274364	1113100	292291	288714	414507
HIV infection	SCF	w/o feature > w/feature	0.149321	0.73512	Mann-Whitney	56.345	42.565	77.25	37.73	31.58	63.04
HIV infection	CCL17	w/o feature > w/feature	0.163001	0.738392	Mann-Whitney	110.491	72.3667	217.759	79.9721	45.614	115.951
HIV infection	GM-CSF	w/feature > w/o feature	0.179963	0.738392	Mann-Whitney	0.410186	0.288127	0.6249	0.652444	0.497426	0.842768
HIV infection	IFN-γ	w/feature > w/o feature	0.193458	0.738392	Mann-Whitney	12.8378	4.31934	69.4684	20.4149	18.2483	114.417
HIV infection	IL-10	w/feature > w/o feature	0.207673	0.738392	Mann-Whitney	1.53035	0.756383	2.81624	3.49622	1.4946	3.65952
HIV infection	IL-1RA	w/o feature > w/feature	0.207673	0.738392	Mann-Whitney	2268.15	1447.46	4447.09	1073.27	1054.59	3759.51
HIV infection	IL-4	w/feature > w/o feature	0.220064	0.741268	Mann-Whitney	0.0381635	0.01877	0.0922529	0.108141	0.0297887	0.163503
HIV infection	CCL4	w/feature > w/o feature	0.377416	0.794307	Mann-Whitney	97.0344	72.8746	140.212	113.139	107.475	186.166
HIV infection	CXCL9	w/o feature > w/feature	0.272233	0.794307	Mann-Whitney	375.886	161.937	946.511	270.776	119.111	363.392
HIV infection	G-CSF	w/o feature > w/feature	0.341826	0.794307	Mann-Whitney	41.085	22.55	65.465	25.12	19.02	38.99
HIV infection	IL-23	w/o feature > w/feature	0.331167	0.794307	Mann-Whitney	166.505	0.53	303.31	108.74	0	134.26
HIV infection	REG3A	w/o feature > w/feature	0.290123	0.794307	Mann-Whitney	9790.75	7156.1	16026.3	6672.38	5334.61	13310.9
HIV infection	sICAM1	w/o feature > w/feature	0.384743	0.794307	Mann-Whitney	380809	235852	546543	255365	252342	277216
HIV infection	sST2	w/o feature > w/feature	0.296311	0.794307	Mann-Whitney	47762.9	20984.2	130911	12756.2	12713.2	75815.5
HIV infection	sTNFRSF1A	w/o feature > w/feature	0.296311	0.794307	Mann-Whitney	2140.24	1610.5	3172.62	1560.81	1558.16	1971.5
HIV infection	sTNFRSF1B	w/feature > w/o feature	0.34898	0.794307	Mann-Whitney	4610.22	3263.82	5784.61	3619.06	2738.24	3660.06
HIV infection	TNF-α	w/feature > w/o feature	0.315403	0.794307	Mann-Whitney	2.4705	1.89827	3.45241	3.64938	2.77259	3.87507
HIV infection	TNF-β	w/feature > w/o feature	0.373783	0.794307	Mann-Whitney	0.269493	0.179476	0.429543	0.517768	0.209869	0.754844
HIV infection	TNFSF14	w/o feature > w/feature	0.301429	0.794307	Mann-Whitney	154.73	95.585	212.24	123.08	74.76	182.68
HIV infection	IL-33	w/o feature > w/feature	0.429979	0.859957	Mann-Whitney	2.145	1.28	3.78	4.25	2.07	4.62
HIV infection	CCL26	w/feature > w/o feature	0.512811	0.864646	Mann-Whitney	38.6083	24.7171	55.2255	23.6527	23.4356	39.7696
HIV infection	CCL3	w/feature > w/o feature	0.487678	0.864646	Mann-Whitney	40.0724	30.3784	53.2068	39.7369	34.9755	65.7358
HIV infection	IL-15	w/o feature > w/feature	0.513384	0.864646	Mann-Whitney	4.23932	2.86646	7.01795	2.75742	2.49393	5.94504
HIV infection	IL-1α	w/o feature > w/feature	0.503318	0.864646	Mann-Whitney	0.394632	0.113417	1.1885	0.585311	0.540365	0.599292
HIV infection	IL-1β	w/feature > w/o feature	0.470889	0.864646	Mann-Whitney	0.267309	0.126585	0.482971	0.517191	0.217712	0.742781
HIV infection	sVCAM1	w/feature > w/o feature	0.513384	0.864646	Mann-Whitney	2837750	1811900	3778400	2865200	2601600	4437900
HIV infection	IL-2	w/feature > w/o feature	0.575666	0.921066	Mann-Whitney	0.304342	0.111446	0.691232	0.577373	0.127251	0.744344
HIV infection	M-CSF	w/o feature > w/feature	0.562211	0.921066	Mann-Whitney	223.74	86.54	495.6	436.59	129.07	557.56
HIV infection	CCL11	w/o feature > w/feature	0.782882	0.92931	Mann-Whitney	156.49	107.583	257.761	192.628	78.5291	228.685
HIV infection	CCL13	w/o feature > w/feature	0.756553	0.92931	Mann-Whitney	95.2481	67.517	117.913	74.7112	73.6728	128.863
HIV infection	CCL2	w/o feature > w/feature	0.717592	0.92931	Mann-Whitney	260.14	164.246	421.2	183.8	158.36	391.379
HIV infection	CCL22	w/o feature > w/feature	0.661412	0.92931	Mann-Whitney	626.961	386.756	879.423	391.671	359.331	929.407
HIV infection	IL-17	w/o feature > w/feature	0.700931	0.92931	Mann-Whitney	1.72765	0.986637	3.42524	2.2146	1.20877	3.24674
HIV infection	IL-18	w/feature > w/o feature	0.760149	0.92931	Mann-Whitney	719.966	491.953	1161.08	649.887	598.526	1351.44
HIV infection	IL-18BP	w/feature > w/o feature	0.784105	0.92931	Mann-Whitney	25467.8	15304.5	35560.6	35147.8	14918	36901.4
HIV infection	IL-7	w/o feature > w/feature	0.782882	0.92931	Mann-Whitney	17.9873	8.79415	27.2464	12.7448	9.13642	24.2547
HIV infection	IL-8	w/feature > w/o feature	0.617454	0.92931	Mann-Whitney	44.7211	26.957	81.7486	37.9211	29.318	200.395
HIV infection	sCD25	w/feature > w/o feature	0.710946	0.92931	Mann-Whitney	1121.7	850.955	1693.2	935.14	908.85	1373.09
HIV infection	sCD31	w/o feature > w/feature	0.710946	0.92931	Mann-Whitney	10754.1	8180.94	14976.9	7796.35	7364.65	20276.7
HIV infection	sCD40L	w/o feature > w/feature	0.679352	0.92931	Mann-Whitney	9386.55	6562.7	14163.9	8134.28	6616.68	8143.03
HIV infection	sE-selectin	w/o feature > w/feature	0.681063	0.92931	Mann-Whitney	22218.4	16187.8	30552.8	19330.5	15938.7	31718.3
HIV infection	sL-selectin	w/o feature > w/feature	0.613317	0.92931	Mann-Whitney	523714	441755	635681	597247	275006	605627
HIV infection	sVEGFR1	w/o feature > w/feature	0.808339	0.940613	Mann-Whitney	212.04	148.14	258.905	214.56	191.84	218.42
HIV infection	CXCL10	w/o feature > w/feature	0.876817	0.965871	Mann-Whitney	1576.82	663.293	3830.97	717.025	577.579	5553.66
HIV infection	IL-12p40	w/o feature > w/feature	0.855643	0.965871	Mann-Whitney	70.3787	23.9739	163.303	92.9278	37.5959	121.443
HIV infection	RAGE	w/o feature > w/feature	0.866231	0.965871	Mann-Whitney	3818.39	2017.38	6244.73	3148.39	2648.05	4352.61
HIV infection	VEGF	w/o feature > w/feature	0.890412	0.965871	Mann-Whitney	307.713	152.885	528.552	316.84	309.588	323.148
HIV infection	LBP	w/o feature > w/feature	0.908806	0.969393	Mann-Whitney	20473500	11253500	29542500	20348000	17380000	20899000
HIV infection	IL-6	w/o feature > w/feature	0.951645	0.998447	Mann-Whitney	5.79617	2.10478	14.7613	6.05881	2.64704	11.8603
HIV infection	IFN-α2a	w/feature > w/o feature	0.498854	1	Mann-Whitney	214.5	56.55	954.7	417.5	115.4	6584.9
HIV infection	IL-5	w/o feature > w/feature	0.973124	1	Mann-Whitney	0.420952	0.178382	0.972668	0.500723	0.28304	0.668664
HIV infection	pGSN	w/o feature > w/feature	0.906905	1	Mann-Whitney	45.43	35.605	54.83	43.8922	30.1122	57.465
HIV infection	sCD163	w/o feature > w/feature	0.994624	1	Mann-Whitney	793789	485590	1202300	677983	553413	1412500
HIV infection	sFASLG	w/feature > w/o feature	1	1	Mann-Whitney	20.39	13.2	31.745	22.63	9.26	36.51
Hyperlipidemia	CCL17	w/feature > w/o feature	0.0822652	0.517625	Mann-Whitney	110.099	70.2106	200.448	240.934	101.898	308.688
Hyperlipidemia	CCL4	w/feature > w/o feature	0.0257452	0.517625	Mann-Whitney	95.9264	72.6539	134.395	177.026	111.715	228.97
Hyperlipidemia	IL-15	w/feature > w/o feature	0.0792817	0.517625	Mann-Whitney	3.8897	2.75742	6.7942	5.66128	4.46376	7.29005
Hyperlipidemia	IL-16	w/feature > w/o feature	0.0889668	0.517625	Mann-Whitney	404.048	256.289	643.017	692.072	467.406	906.784
Hyperlipidemia	IL-4	w/feature > w/o feature	0.0869423	0.517625	Mann-Whitney	0.0377137	0.0185965	0.0913871	0.0881244	0.0370214	0.27511
Hyperlipidemia	IL-7	w/feature > w/o feature	0.0292962	0.517625	Mann-Whitney	15.6455	8.6087	26.2718	34.0778	19.3349	45.0464
Hyperlipidemia	sE-selectin	w/feature > w/o feature	0.051265	0.517625	Mann-Whitney	21874.7	15938.7	28811.3	33382.8	21396.4	37259.4
Hyperlipidemia	sST2	w/feature > w/o feature	0.0525677	0.517625	Mann-Whitney	46221.3	18855.8	120909	110644	54951.9	221825
Hyperlipidemia	sVCAM1	w/feature > w/o feature	0.0566427	0.517625	Mann-Whitney	2765400	1751300	3653500	3872250	2779000	5528000
Hyperlipidemia	sVEGFR1	w/feature > w/o feature	0.0104837	0.517625	Mann-Whitney	207.57	147.26	254.51	259.46	236.01	303.64
Hyperlipidemia	TNF-β	w/feature > w/o feature	0.0704704	0.517625	Mann-Whitney	0.257955	0.17586	0.440213	0.387802	0.307272	0.561378
Hyperlipidemia	REG3A	w/feature > w/o feature	0.0995833	0.531111	Mann-Whitney	9573.26	7020.17	15082.9	15244.5	9295.61	24810.6
Hyperlipidemia	IL-2	w/feature > w/o feature	0.11833	0.563414	Mann-Whitney	0.301671	0.111095	0.64731	0.878613	0.195092	1.98785
Hyperlipidemia	MMP-9	w/feature > w/o feature	0.140854	0.563414	Mann-Whitney	484291	262732	997775	1038600	420796	1658800
Hyperlipidemia	MPO	w/feature > w/o feature	0.136923	0.563414	Mann-Whitney	482634	325714	727317	850397	529304	1064850
Hyperlipidemia	sTNFRSF1A	w/feature > w/o feature	0.140457	0.563414	Mann-Whitney	2124.83	1590.23	3058.44	3016.09	2080.28	3817.76
Hyperlipidemia	NGAL	w/feature > w/o feature	0.153165	0.576621	Mann-Whitney	156926	121447	243348	193821	180080	333707
Hyperlipidemia	sL-selectin	w/o feature > w/feature	0.204475	0.688757	Mann-Whitney	532378	453808	634351	425054	376156	596232
Hyperlipidemia	VEGF	w/feature > w/o feature	0.200131	0.688757	Mann-Whitney	309.588	156.421	483.345	621.632	196.274	794.314
Hyperlipidemia	CCL3	w/feature > w/o feature	0.245676	0.748728	Mann-Whitney	39.5893	30.4289	53.0102	43.2065	38.9215	78.379
Hyperlipidemia	Lactoferrin	w/o feature > w/feature	0.238755	0.748728	Mann-Whitney	1233100	640943	2142200	1555400	1373300	2437250
Hyperlipidemia	CCL13	w/o feature > w/feature	0.36123	0.751749	Mann-Whitney	93.9604	65.5162	117.608	108.828	93.6129	124.108
Hyperlipidemia	CCL26	w/feature > w/o feature	0.289014	0.751749	Mann-Whitney	37.9318	23.4623	53.929	55.4755	36.6833	66.3629
Hyperlipidemia	Ferritin	w/feature > w/o feature	0.330789	0.751749	Mann-Whitney	1396	621.5	2292.5	1900	1041.5	2383.5
Hyperlipidemia	IL-12p40	w/feature > w/o feature	0.317831	0.751749	Mann-Whitney	72.3373	30.3973	162.958	36.7239	10.7851	150.319
Hyperlipidemia	IL-12p70	w/feature > w/o feature	0.341938	0.751749	Mann-Whitney	0.174141	0.0931308	0.307246	0.223947	0.149932	0.588268
Hyperlipidemia	IL-13	w/o feature > w/feature	0.369025	0.751749	Mann-Whitney	1.66595	1.08684	3.6414	2.3787	1.96215	2.76226
Hyperlipidemia	IL-17	w/feature > w/o feature	0.387621	0.751749	Mann-Whitney	1.72782	1.03301	3.23374	3.96878	0.900035	7.33213
Hyperlipidemia	IL-1α	w/feature > w/o feature	0.380132	0.751749	Mann-Whitney	0.429051	0.11827	1.00658	0.605783	0.287439	2.01797
Hyperlipidemia	IL-5	w/o feature > w/feature	0.339191	0.751749	Mann-Whitney	0.45171	0.189782	0.963517	0.302226	0.0923288	0.764341
Hyperlipidemia	LBP	w/o feature > w/feature	0.30748	0.751749	Mann-Whitney	20504000	11857000	29188000	16661500	6568000	24609000
Hyperlipidemia	sICAM1	w/feature > w/o feature	0.273027	0.751749	Mann-Whitney	365998	232937	555283	454940	367127	515803
Hyperlipidemia	sTNFRSF1B	w/feature > w/o feature	0.273027	0.751749	Mann-Whitney	4507.01	3075.98	5734.32	5070.73	4229.74	7054.31
Hyperlipidemia	G-CSF	w/o feature > w/feature	0.442987	0.766247	Mann-Whitney	40.75	22.5	66.48	26.805	20.35	51.36
Hyperlipidemia	IL-10	w/o feature > w/feature	0.414878	0.766247	Mann-Whitney	1.54396	0.772812	2.78862	2.17089	1.13072	7.22641
Hyperlipidemia	IL-3	w/o feature > w/feature	0.433948	0.766247	Mann-Whitney	3.01	0	15.97	1.66	0	6.785
Hyperlipidemia	sCD25	w/o feature > w/feature	0.427346	0.766247	Mann-Whitney	1119.21	852.99	1676.29	1448.37	895.98	1907.05
Hyperlipidemia	S100A8	w/o feature > w/feature	0.489462	0.824356	Mann-Whitney	51.55	31.6	104.5	42.89	27.735	79.08
Hyperlipidemia	CCL11	w/feature > w/o feature	0.616589	0.905857	Mann-Whitney	156.49	103.048	256.434	176.391	128.635	268.668
Hyperlipidemia	IFN-γ	w/feature > w/o feature	0.563428	0.905857	Mann-Whitney	14.2222	4.39449	69.4888	7.32805	2.28922	123.094
Hyperlipidemia	IL-33	w/o feature > w/feature	0.622776	0.905857	Mann-Whitney	2.11	1.28	3.78	3.78	1.09	4.02
Hyperlipidemia	IL-6	w/feature > w/o feature	0.615553	0.905857	Mann-Whitney	5.61383	2.07043	14.569	6.86214	3.10925	20.5563
Hyperlipidemia	M-CSF	w/o feature > w/feature	0.574351	0.905857	Mann-Whitney	242.02	92.7	515.42	198.51	92.15	319.32
Hyperlipidemia	SCF	w/feature > w/o feature	0.619352	0.905857	Mann-Whitney	55.72	41.18	74.87	55.805	45.62	87.97
Hyperlipidemia	S100A9	w/feature > w/o feature	0.669336	0.911436	Mann-Whitney	4801.18	2524.79	7398.61	6006.66	3264.34	7406.43
Hyperlipidemia	sFASLG	w/o feature > w/feature	0.665755	0.911436	Mann-Whitney	20.5	13.2	33.47	21.575	13.07	26.985
Hyperlipidemia	TNF-α	w/feature > w/o feature	0.661845	0.911436	Mann-Whitney	2.47241	1.91723	3.55261	2.92175	1.69188	4.96482
Hyperlipidemia	CXCL10	w/feature > w/o feature	0.745956	0.983497	Mann-Whitney	1560.06	643.351	4004.72	1647.67	1101.45	3310.44
Hyperlipidemia	CXCL9	w/o feature > w/feature	0.766699	0.983497	Mann-Whitney	329.969	161.07	833.612	545.951	161.937	812.173
Hyperlipidemia	TNFSF14	w/o feature > w/feature	0.768357	0.983497	Mann-Whitney	153.74	94.73	203.82	168.19	102.225	227.52
Hyperlipidemia	CCL2	w/o feature > w/feature	0.836661	0.99131	Mann-Whitney	260.226	160.626	408.829	243.209	168.93	420.522
Hyperlipidemia	CCL22	w/o feature > w/feature	0.90972	0.99131	Mann-Whitney	626.687	391.671	874.881	554.696	378.52	1089.05
Hyperlipidemia	CX3CL1	w/o feature > w/feature	0.948309	0.99131	Mann-Whitney	2034.59	1247.1	2678.19	1839.56	1243.1	3497.3
Hyperlipidemia	GM-CSF	w/o feature > w/feature	0.956938	0.99131	Mann-Whitney	0.417354	0.296733	0.645899	0.452506	0.277809	0.639649
Hyperlipidemia	IL-18	w/o feature > w/feature	0.862777	0.99131	Mann-Whitney	705.166	499.877	1203.9	814.602	495.002	845.411
Hyperlipidemia	IL-18BP	w/o feature > w/feature	0.985735	0.99131	Mann-Whitney	25634.8	14290	35928.1	22775.8	21027.3	30647.9
Hyperlipidemia	IL-1RA	w/feature > w/o feature	0.944039	0.99131	Mann-Whitney	2258.09	1404.74	4273.05	2553.76	1321.47	4977.16
Hyperlipidemia	IL-1β	w/o feature > w/feature	0.926855	0.99131	Mann-Whitney	0.277966	0.117038	0.517191	0.20486	0.153295	0.644807
Hyperlipidemia	IL-23	w/o feature > w/feature	0.99131	0.99131	Mann-Whitney	158.54	0	303.57	155.08	106.87	253.68
Hyperlipidemia	IL-8	w/o feature > w/feature	0.988251	0.99131	Mann-Whitney	44.5025	26.7544	86.6854	56.264	31.2276	90.1259
Hyperlipidemia	RAGE	w/feature > w/o feature	0.867065	0.99131	Mann-Whitney	3811.18	2096.92	6108.84	4394.31	1671.91	15124.2
Hyperlipidemia	sCD163	w/feature > w/o feature	0.901164	0.99131	Mann-Whitney	809925	492279	1203000	687078	407614	1380850
Hyperlipidemia	sCD31	w/o feature > w/feature	0.89262	0.99131	Mann-Whitney	10628.4	8104.67	14983.2	11176.3	9448.25	13937.8
Hyperlipidemia	sCD40L	w/o feature > w/feature	0.813728	0.99131	Mann-Whitney	9279.63	6616.68	14222.8	9148.97	6016.13	13247.7
Hyperlipidemia	IFN-α2a	w/feature > w/o feature	0.773267	1	Mann-Whitney	208.095	56.55	954.7	389.704	96.15	2191.66
Hyperlipidemia	pGSN	w/feature > w/o feature	0.778438	1	Mann-Whitney	45.3	35.56	54.83	51.935	29.7	56.72
Hypertension	sTNFRSF1A	w/feature > w/o feature	6.56451e-05	0.00420129	Mann-Whitney	1938.27	1500.62	2493.43	2898.82	2128.83	4099.64
Hypertension	SCF	w/feature > w/o feature	0.000282557	0.00904183	Mann-Whitney	51.62	36.15	63.85	66.055	50.11	95.56
Hypertension	sTNFRSF1B	w/feature > w/o feature	0.00131301	0.028011	Mann-Whitney	3975.98	2904.16	5208.06	5072.53	4218.47	7480.82
Hypertension	RAGE	w/feature > w/o feature	0.00407618	0.0629041	Mann-Whitney	3167.6	1789.29	5209.94	5289.45	3503.76	8595.08
Hypertension	sVEGFR1	w/feature > w/o feature	0.00491438	0.0629041	Mann-Whitney	188.86	138.915	243.14	236.01	200.97	276.36
Hypertension	IL-1β	w/feature > w/o feature	0.0101308	0.0939033	Mann-Whitney	0.224959	0.0994062	0.424779	0.330559	0.17352	0.824148
Hypertension	REG3A	w/feature > w/o feature	0.0115498	0.0939033	Mann-Whitney	8681.39	6840.91	13825.8	12533.9	8220.65	30844.7
Hypertension	sVCAM1	w/feature > w/o feature	0.0117379	0.0939033	Mann-Whitney	2723100	1658950	3487850	3380400	2204400	5282700
Hypertension	IL-1α	w/feature > w/o feature	0.0186925	0.119632	Mann-Whitney	0.329408	0.0622943	0.667596	0.793202	0.212538	2.10408
Hypertension	M-CSF	w/feature > w/o feature	0.0175277	0.119632	Mann-Whitney	188.1	78.455	415.105	313.215	169.67	840.16
Hypertension	IL-1RA	w/o feature > w/feature	0.0343013	0.192119	Mann-Whitney	1849.44	1252.85	4237.74	2950.89	1748.21	4631.31
Hypertension	S100A8	w/feature > w/o feature	0.0360223	0.192119	Mann-Whitney	47.96	26.485	80.775	56.635	37.38	129.27
Hypertension	MPO	w/feature > w/o feature	0.0403111	0.198455	Mann-Whitney	454768	292199	660523	582561	398599	835041
Hypertension	sCD40L	w/o feature > w/feature	0.0454869	0.20794	Mann-Whitney	9957.86	7415.15	15818.9	8100.44	5407.27	11609.9
Hypertension	IL-6	w/o feature > w/feature	0.0643907	0.274734	Mann-Whitney	4.41521	1.74864	12.0977	7.53988	2.92119	18.7644
Hypertension	Ferritin	w/o feature > w/feature	0.0873937	0.329012	Mann-Whitney	1582.5	842.5	2602	1117	558	1977
Hypertension	IL-12p70	w/feature > w/o feature	0.0866902	0.329012	Mann-Whitney	0.141347	0.084817	0.301304	0.198802	0.123516	0.384896
Hypertension	NGAL	w/feature > w/o feature	0.112211	0.398972	Mann-Whitney	150524	113728	240777	193821	128590	268346
Hypertension	CCL2	w/o feature > w/feature	0.124071	0.400499	Mann-Whitney	212.944	155.554	420.53	265.366	216.415	408.829
Hypertension	CCL3	w/feature > w/o feature	0.131414	0.400499	Mann-Whitney	38.5764	30.0487	49.6199	45.2371	34.0291	56.6678
Hypertension	CXCL10	w/feature > w/o feature	0.128234	0.400499	Mann-Whitney	1421.35	559.951	3830.97	1815.86	1442.52	4004.72
Hypertension	VEGF	w/o feature > w/feature	0.148327	0.431496	Mann-Whitney	325.649	188.843	528.552	204.609	123.391	496.994
Hypertension	MMP-9	w/feature > w/o feature	0.170739	0.4751	Mann-Whitney	474262	260610	1.00369e+06	641283	341758	1314600
Hypertension	IL-7	w/o feature > w/feature	0.187032	0.498753	Mann-Whitney	19.1222	9.44816	27.9245	15.0731	7.16241	24.1714
Hypertension	CCL17	w/o feature > w/feature	0.198515	0.508199	Mann-Whitney	120.251	72.3667	250.62	100.591	67.7501	127.024
Hypertension	sL-selectin	w/o feature > w/feature	0.210256	0.517554	Mann-Whitney	536212	449078	661394	520172	415026	597247
Hypertension	IL-18	w/o feature > w/feature	0.224552	0.532272	Mann-Whitney	713.64	519.932	1236.53	718.626	432.151	918.65
Hypertension	IL-16	w/o feature > w/feature	0.249902	0.564511	Mann-Whitney	414.667	249.764	643.855	429.262	320.967	711.411
Hypertension	IL-17	w/o feature > w/feature	0.255794	0.564511	Mann-Whitney	1.68137	0.971446	3.29032	2.06772	1.23777	3.81831
Hypertension	CCL13	w/o feature > w/feature	0.267296	0.57023	Mann-Whitney	96.1328	67.517	131.292	90.8486	74.7112	108.581
Hypertension	CCL22	w/o feature > w/feature	0.421403	0.647145	Mann-Whitney	633.492	389.213	988.819	613.002	383.963	809.43
Hypertension	CCL26	w/o feature > w/feature	0.405418	0.647145	Mann-Whitney	40.1474	25.3607	52.9291	31.7684	20.3134	59.0827
Hypertension	G-CSF	w/o feature > w/feature	0.411372	0.647145	Mann-Whitney	41.42	24.33	63.93	38.445	18.04	67.04
Hypertension	IL-12p40	w/feature > w/o feature	0.389343	0.647145	Mann-Whitney	64.8113	24.3984	150.889	75.4614	39.7687	179.367
Hypertension	IL-15	w/feature > w/o feature	0.355845	0.647145	Mann-Whitney	3.58652	2.58326	7.15443	4.58562	3.03721	5.94504
Hypertension	IL-2	w/o feature > w/feature	0.384258	0.647145	Mann-Whitney	0.301671	0.10643	0.569219	0.451766	0.121869	0.866648
Hypertension	IL-4	w/feature > w/o feature	0.314538	0.647145	Mann-Whitney	0.0379506	0.0195141	0.0729861	0.0477142	0.0200848	0.135139
Hypertension	IL-5	w/o feature > w/feature	0.338346	0.647145	Mann-Whitney	0.464349	0.195009	0.988356	0.383478	0.141553	0.894659
Hypertension	sCD163	w/feature > w/o feature	0.418129	0.647145	Mann-Whitney	822689	549266	1217600	768138	471130	1108500
Hypertension	sCD25	w/o feature > w/feature	0.408397	0.647145	Mann-Whitney	1119.21	831.4	1625.26	1207.09	911.32	1751.82
Hypertension	TNF-β	w/o feature > w/feature	0.424689	0.647145	Mann-Whitney	0.289257	0.185093	0.516725	0.249232	0.17586	0.406429
Hypertension	TNFSF14	w/feature > w/o feature	0.41497	0.647145	Mann-Whitney	143.4	91.96	207.555	163.45	108.54	202.33
Hypertension	IL-23	w/o feature > w/feature	0.463249	0.689487	Mann-Whitney	161.37	43.7	307.565	153.025	0	292.33
Hypertension	sICAM1	w/o feature > w/feature	0.533831	0.776481	Mann-Whitney	381593	226507	645139	320812	256824	473308
Hypertension	IFN-γ	w/o feature > w/feature	0.575706	0.818782	Mann-Whitney	13.6915	4.31934	64.3576	14.0392	4.69245	70.1037
Hypertension	CX3CL1	w/o feature > w/feature	0.618881	0.861051	Mann-Whitney	2010.95	1267.97	2655.55	2116.25	1227.37	3366.58
Hypertension	GM-CSF	w/o feature > w/feature	0.697115	0.929486	Mann-Whitney	0.449395	0.30235	0.6249	0.397011	0.279652	0.713655
Hypertension	IL-18BP	w/o feature > w/feature	0.690006	0.929486	Mann-Whitney	25521.2	15304.5	36522.7	24362.4	14918	35149.8
Hypertension	Lactoferrin	w/feature > w/o feature	0.736752	0.943042	Mann-Whitney	1.27864e+06	616394	2166700	1335200	774466	1866100
Hypertension	sST2	w/o feature > w/feature	0.7225	0.943042	Mann-Whitney	46531.9	18300.5	131704	53107.2	24752.8	121340
Hypertension	LBP	w/o feature > w/feature	0.761141	0.955158	Mann-Whitney	20443000	12022000	28493500	20016500	11178000	31332000
Hypertension	S100A9	w/o feature > w/feature	0.781528	0.961881	Mann-Whitney	4872.56	2745.62	7479.46	4689.7	2251.29	7252.54
Hypertension	CCL11	w/o feature > w/feature	0.846732	0.966076	Mann-Whitney	156.49	94.13	272.434	168.72	118.86	228.685
Hypertension	CCL4	w/o feature > w/feature	0.893778	0.966076	Mann-Whitney	103.219	72.8746	139.744	98.1883	73.1291	142.182
Hypertension	CXCL9	w/o feature > w/feature	0.838812	0.966076	Mann-Whitney	376.441	135.833	828.301	329.695	180.489	869.173
Hypertension	IL-10	w/o feature > w/feature	0.884799	0.966076	Mann-Whitney	1.4946	0.686019	3.5471	1.84995	0.915215	2.78862
Hypertension	IL-13	w/feature > w/o feature	0.916337	0.966076	Mann-Whitney	1.66595	1.09844	3.59032	2.0601	1.16197	3.42789
Hypertension	IL-33	w/o feature > w/feature	0.857794	0.966076	Mann-Whitney	2.11	1.245	3.685	2.28	1.28	3.79
Hypertension	sCD31	w/o feature > w/feature	0.860184	0.966076	Mann-Whitney	10395.9	8032.2	15037.2	10938	8867.86	14983.2
Hypertension	sE-selectin	w/o feature > w/feature	0.866885	0.966076	Mann-Whitney	23487.5	15593.4	31413	21857.1	17486.5	28811.3
Hypertension	sFASLG	w/feature > w/o feature	0.920792	0.966076	Mann-Whitney	21.75	12.86	31.76	19.785	13.2	32.59
Hypertension	IL-8	w/o feature > w/feature	0.946398	0.976927	Mann-Whitney	45.6384	26.957	81.147	40.3172	29.318	118.333
Hypertension	IFN-α2a	w/o feature > w/feature	0.846735	1	Mann-Whitney	218.89	66.8	945.7	214.5	45.1763	1565.8
Hypertension	IL-3	w/o feature > w/feature	0.99762	1	Mann-Whitney	4.62	0	15.1	2.71	0	12.4
Hypertension	pGSN	w/feature > w/o feature	0.723747	1	Mann-Whitney	45.3	32.34	54.83	48.02	35.56	54.85
Hypertension	TNF-α	w/feature > w/o feature	1	1	Mann-Whitney	2.52744	1.92038	3.57134	2.46159	1.84457	3.69949
Male sex	sVCAM1	Male > Female	0.000899399	0.0575615	Mann-Whitney	2125850	1177250	2869450	3270950	2165200	4007300
Male sex	Ferritin	Male > Female	0.006846	0.193733	Mann-Whitney	671	372	1685.5	1646	902	2322
Male sex	LBP	Male > Female	0.00908122	0.193733	Mann-Whitney	12277500	8479350	21717500	21323000	14818000	31804000
Male sex	G-CSF	Male > Female	0.0161826	0.224065	Mann-Whitney	27.69	8.485	43.53	43.125	24.19	70.07
Male sex	IL-15	Male > Female	0.0175051	0.224065	Mann-Whitney	3.00718	2.30359	5.18121	4.53243	3.03721	7.28705
Male sex	CCL2	Male > Female	0.0234469	0.2501	Mann-Whitney	185.365	151.913	260.519	278.378	184.963	480.172
Male sex	IL-10	Male > Female	0.0277798	0.253987	Mann-Whitney	1.1438	0.512899	2.01248	1.81667	0.941885	3.55684
Male sex	IL-18	Male > Female	0.0353377	0.263285	Mann-Whitney	598.526	476.5	727.556	782.641	510.849	1287.23
Male sex	IL-18BP	Male > Female	0.0411382	0.263285	Mann-Whitney	22523	12154.4	28010.3	27463.5	15704.2	37562.7
Male sex	sE-selectin	Male > Female	0.0370361	0.263285	Mann-Whitney	19036.7	13907.3	24853.6	23379.3	16968	32877.4
Male sex	sVEGFR1	Male > Female	0.0487943	0.283894	Mann-Whitney	182.035	119.705	236.86	216.865	166.46	259.75
Male sex	IL-6	Male > Female	0.0601686	0.317127	Mann-Whitney	3.23249	1.81408	8.47919	6.72268	2.57707	15.4206
Male sex	sTNFRSF1B	Male > Female	0.0644165	0.317127	Mann-Whitney	3627.02	2196.82	5565.4	4676.66	3421.26	5734.32
Male sex	sICAM1	Male > Female	0.0796993	0.36434	Mann-Whitney	281528	229148	459431	403684	244354	582559
Male sex	CCL26	Male > Female	0.126143	0.538209	Mann-Whitney	35.8373	20.4961	50.3536	40.5585	25.1116	64.8238
Male sex	IL-3	Male > Female	0.170066	0.554534	Mann-Whitney	8.61	0	17.83	1.485	0	11.99
Male sex	M-CSF	Female > Male	0.165612	0.554534	Mann-Whitney	173.11	65.29	315.26	257.715	103.56	515.42
Male sex	MPO	Male > Female	0.180621	0.554534	Mann-Whitney	431084	262515	583329	514268	333401	827578
Male sex	REG3A	Female > Male	0.181957	0.554534	Mann-Whitney	10953.2	7741.84	22692.5	9492.59	6448.12	15082.9
Male sex	sCD163	Male > Female	0.157524	0.554534	Mann-Whitney	639370	336321	1233150	863428	546416	1203000
Male sex	TNF-β	Male > Female	0.143773	0.554534	Mann-Whitney	0.237226	0.169882	0.378923	0.299528	0.189243	0.51674
Male sex	IL-33	Male > Female	0.206358	0.600314	Mann-Whitney	2.145	0.88	2.785	2.32	1.28	4.62
Male sex	sCD31	Male > Female	0.247606	0.68899	Mann-Whitney	11111.7	7374.01	12899.6	10531.5	8127.86	15656.4
Male sex	CCL17	Male > Female	0.276797	0.738126	Mann-Whitney	96.4247	67.7501	194.758	115.574	74.0641	223.8
Male sex	IFN-γ	Male > Female	0.316429	0.75954	Mann-Whitney	11.3858	2.79153	26.1719	14.6786	4.39449	76.6057
Male sex	IL-2	Male > Female	0.320431	0.75954	Mann-Whitney	0.290679	0.105668	0.493182	0.344464	0.111797	0.85037
Male sex	sCD25	Male > Female	0.307737	0.75954	Mann-Whitney	1077.59	708.345	1750.18	1125.81	893.86	1710.12
Male sex	IL-7	Male > Female	0.347102	0.793376	Mann-Whitney	14.891	8.6087	25.5741	18.7589	8.79415	27.2464
Male sex	GM-CSF	Male > Female	0.381727	0.817294	Mann-Whitney	0.401295	0.273824	0.562169	0.463888	0.306355	0.686827
Male sex	IL-1RA	Male > Female	0.408647	0.817294	Mann-Whitney	2224.57	1293.83	3527.24	2268.15	1441.32	5005.9
Male sex	Lactoferrin	Male > Female	0.405459	0.817294	Mann-Whitney	981173	487747	2142200	1310100	754249	2166700
Male sex	sST2	Male > Female	0.401815	0.817294	Mann-Whitney	50796	16942.3	116482	46729.9	21744.6	143610
Male sex	CCL11	Male > Female	0.612196	0.817889	Mann-Whitney	151.335	118.86	255.788	170.326	103.203	258.28
Male sex	CCL3	Female > Male	0.438443	0.817889	Mann-Whitney	39.2481	27.4757	57.5635	41.8362	33.4426	53.4035
Male sex	CCL4	Female > Male	0.484454	0.817889	Mann-Whitney	95.9804	49.6228	146.509	103.717	73.1291	145.094
Male sex	CX3CL1	Male > Female	0.528716	0.817889	Mann-Whitney	2282.2	1370.36	2828.11	1981.04	1208.18	2770.86
Male sex	CXCL10	Male > Female	0.552781	0.817889	Mann-Whitney	1756.04	439.781	4414.5	1568.44	744.567	3636.84
Male sex	CXCL9	Male > Female	0.626214	0.817889	Mann-Whitney	392.835	167.458	624.185	347.298	161.503	1101.69
Male sex	IL-12p40	Male > Female	0.638976	0.817889	Mann-Whitney	70.1264	19.6355	119.802	70.3787	32.6719	170.908
Male sex	IL-13	Male > Female	0.564433	0.817889	Mann-Whitney	1.78757	1.10087	3.47414	1.88529	1.14031	3.50054
Male sex	IL-16	Male > Female	0.54295	0.817889	Mann-Whitney	388.717	253.019	673.953	440.762	257.675	658.99
Male sex	IL-1α	Male > Female	0.627081	0.817889	Mann-Whitney	0.405649	0.115181	0.940285	0.477114	0.144634	1.24253
Male sex	IL-4	Female > Male	0.5113	0.817889	Mann-Whitney	0.0380451	0.0120598	0.0870314	0.0397978	0.0227002	0.100917
Male sex	IL-8	Female > Male	0.518543	0.817889	Mann-Whitney	56.6219	27.1596	86.6854	41.9928	26.6679	82.0594
Male sex	MMP-9	Male > Female	0.600089	0.817889	Mann-Whitney	474262	215620	997775	499754	287626	1085000
Male sex	RAGE	Male > Female	0.519136	0.817889	Mann-Whitney	3733.34	2116.99	5239.92	3917.34	2061.39	6349.34
Male sex	sCD40L	Male > Female	0.458745	0.817889	Mann-Whitney	9386.55	6201.02	13607.4	9018.55	6574.04	14823.9
Male sex	SCF	Male > Female	0.527008	0.817889	Mann-Whitney	48.595	35.61	81.485	56.345	44.11	71.81
Male sex	sTNFRSF1A	Male > Female	0.54295	0.817889	Mann-Whitney	2065.58	1368.34	3634.93	2152.31	1633.02	3151.46
Male sex	TNFSF14	Male > Female	0.636726	0.817889	Mann-Whitney	132.09	94.73	191.21	155.285	91.96	207.555
Male sex	CCL22	Male > Female	0.665152	0.8347	Mann-Whitney	587.861	371.227	836.889	624.571	393.26	883.966
Male sex	CCL13	Male > Female	0.73213	0.859532	Mann-Whitney	91.3	64.03	117.608	95.0461	67.517	126.083
Male sex	S100A9	Male > Female	0.73866	0.859532	Mann-Whitney	5118.75	1731.6	7309.52	4668.15	2698.15	7325.57
Male sex	sL-selectin	Male > Female	0.727791	0.859532	Mann-Whitney	519493	404997	635681	523186	444392	618475
Male sex	VEGF	Male > Female	0.712656	0.859532	Mann-Whitney	309.588	176.163	465.532	316.075	159.547	528.552
Male sex	pGSN	w/o feature > w/feature	0.214439	0.893497	Mann-Whitney	53.14	41	56.13	41.76	32.34	54.83
Male sex	IL-12p70	Female > Male	0.865407	0.909203	Mann-Whitney	0.199562	0.102598	0.347677	0.176561	0.0964691	0.307246
Male sex	IL-23	Male > Female	0.866584	0.909203	Mann-Whitney	150.595	41.295	295.37	151.785	0	303.05
Male sex	NGAL	Male > Female	0.84541	0.909203	Mann-Whitney	221687	111073	259097	153725	122915	242569
Male sex	S100A8	Female > Male	0.818067	0.909203	Mann-Whitney	49.135	29.54	104.98	51.68	30.13	101.94
Male sex	sFASLG	Female > Male	0.806327	0.909203	Mann-Whitney	19.825	12.395	35.515	20.72	13.6	30.9
Male sex	TNF-α	Male > Female	0.834574	0.909203	Mann-Whitney	2.60227	1.77013	3.58131	2.46609	1.91406	3.84811
Male sex	IL-1β	Female > Male	0.882089	0.910544	Mann-Whitney	0.241245	0.132463	0.602108	0.274272	0.115943	0.477656
Male sex	IL-5	Female > Male	0.930055	0.944817	Mann-Whitney	0.474301	0.206595	0.893001	0.420952	0.177338	0.963779
Male sex	IL-17	Male > Female	0.983097	0.983097	Mann-Whitney	1.64544	0.884289	3.77947	1.72765	1.11155	3.19225
Male sex	IFN-α2a	w/feature > w/o feature	0.929283	1	Mann-Whitney	156.9	47	607.8	205.9	55.05	1184.75
Neurologic disorder	IL-4	w/o feature > w/feature	0.000585833	0.0374933	Mann-Whitney	0.0412036	0.0245535	0.106754	0.0154938	0.00810278	0.0254755
Neurologic disorder	IL-10	w/o feature > w/feature	0.00386729	0.0825022	Mann-Whitney	1.83258	0.912477	3.49474	0.986779	0.484341	1.30997
Neurologic disorder	sST2	w/o feature > w/feature	0.00368125	0.0825022	Mann-Whitney	57759.5	21762	142089	29549.6	11738.2	46221.3
Neurologic disorder	Ferritin	w/o feature > w/feature	0.00517322	0.0827716	Mann-Whitney	1587	839	2372	650	400	1136
Neurologic disorder	CCL26	w/o feature > w/feature	0.0109458	0.0987756	Mann-Whitney	40.9696	25.3607	56.5147	23.4356	19.2912	29.1922
Neurologic disorder	CCL4	w/o feature > w/feature	0.012347	0.0987756	Mann-Whitney	106.551	75.7618	150.495	78.5441	47.5254	94.7494
Neurologic disorder	IL-2	w/o feature > w/feature	0.0120064	0.0987756	Mann-Whitney	0.384164	0.143551	0.852422	0.18422	0.00365524	0.307013
Neurologic disorder	MMP-9	w/o feature > w/feature	0.0120458	0.0987756	Mann-Whitney	542601	288960	1249500	235499	176770	420456
Neurologic disorder	TNF-α	w/o feature > w/feature	0.016327	0.116103	Mann-Whitney	2.6338	1.99345	3.67443	1.95959	1.49752	2.46859
Neurologic disorder	REG3A	w/feature > w/o feature	0.0209596	0.134142	Mann-Whitney	9028.4	7014.81	14662	14700.1	10445.6	26960.8
Neurologic disorder	IL-15	w/o feature > w/feature	0.0236786	0.137766	Mann-Whitney	4.42933	2.86646	7.29005	3.30682	2.20233	4.92739
Neurologic disorder	S100A9	w/o feature > w/feature	0.0296653	0.158215	Mann-Whitney	4877.31	2800.04	7774.23	3264.38	1406.52	4953.74
Neurologic disorder	IL-1β	w/o feature > w/feature	0.0447198	0.191202	Mann-Whitney	0.293005	0.131843	0.553626	0.185312	0.136133	0.284269
Neurologic disorder	IL-23	w/o feature > w/feature	0.044575	0.191202	Mann-Whitney	179.455	41.69	304.04	51.97	0	173.82
Neurologic disorder	TNFSF14	w/o feature > w/feature	0.044813	0.191202	Mann-Whitney	158.6	102.025	218.235	103.97	80.63	137.56
Neurologic disorder	IL-16	w/o feature > w/feature	0.0575923	0.208109	Mann-Whitney	480.838	281.065	739.274	356.105	218.13	435.929
Neurologic disorder	IL-1RA	w/o feature > w/feature	0.0575923	0.208109	Mann-Whitney	2444.49	1454.67	4722.4	1623.05	1120.55	2609.72
Neurologic disorder	MPO	w/o feature > w/feature	0.0612218	0.208109	Mann-Whitney	513096	363988	816991	293672	216790	560743
Neurologic disorder	sCD31	w/o feature > w/feature	0.0617823	0.208109	Mann-Whitney	11193.6	8223.53	15205	9234.88	7383.36	10051.4
Neurologic disorder	sICAM1	w/o feature > w/feature	0.0697223	0.223111	Mann-Whitney	399518	240565	556583	280584	218215	367071
Neurologic disorder	CX3CL1	w/o feature > w/feature	0.0858031	0.249609	Mann-Whitney	2116.25	1301.36	2973.83	1450.53	922.38	2337.73
Neurologic disorder	IL-5	w/o feature > w/feature	0.0824875	0.249609	Mann-Whitney	0.375777	0.17283	0.887939	0.750777	0.364753	0.982111
Neurologic disorder	sFASLG	w/feature > w/o feature	0.0955521	0.265884	Mann-Whitney	19.94	12.97	30.61	25.28	19.96	38.41
Neurologic disorder	IL-12p40	w/feature > w/o feature	0.11912	0.305213	Mann-Whitney	68.4641	19.3032	155.952	87.9309	59.8966	188.672
Neurologic disorder	IL-7	w/o feature > w/feature	0.119224	0.305213	Mann-Whitney	18.6572	9.44816	27.8342	13.0533	7.07924	20.9568
Neurologic disorder	sCD163	w/o feature > w/feature	0.126627	0.311697	Mann-Whitney	829027	530530	1237050	535179	429023	1052400
Neurologic disorder	IL-12p70	w/o feature > w/feature	0.133487	0.316414	Mann-Whitney	0.194564	0.0969657	0.326744	0.132146	0.0794487	0.190659
Neurologic disorder	sCD40L	w/o feature > w/feature	0.145072	0.324423	Mann-Whitney	9408.84	6624.2	14751	7931.82	5258.06	9957.86
Neurologic disorder	sE-selectin	w/o feature > w/feature	0.147004	0.324423	Mann-Whitney	22495.2	16321.7	32290.3	19175.4	14090.8	24477.8
Neurologic disorder	sL-selectin	w/o feature > w/feature	0.167406	0.357134	Mann-Whitney	538033	462014	639221	439161	412857	587122
Neurologic disorder	CCL3	w/o feature > w/feature	0.187265	0.367327	Mann-Whitney	41.284	30.7787	56.7904	37.6451	28.2053	41.3833
Neurologic disorder	IL-17	w/o feature > w/feature	0.193813	0.367327	Mann-Whitney	1.62149	0.964962	3.21949	2.60482	1.14553	4.15124
Neurologic disorder	sVEGFR1	w/o feature > w/feature	0.195138	0.367327	Mann-Whitney	212.735	152.435	262.04	197.23	139.04	231.48
Neurologic disorder	TNF-β	w/o feature > w/feature	0.195143	0.367327	Mann-Whitney	0.283681	0.187685	0.508563	0.201445	0.170887	0.36677
Neurologic disorder	Lactoferrin	w/o feature > w/feature	0.20933	0.382775	Mann-Whitney	1355800	782336	2166700	1005300	551401	1421500
Neurologic disorder	sVCAM1	w/o feature > w/feature	0.229094	0.407279	Mann-Whitney	2889000	2055500	3849000	2376300	1512700	3646800
Neurologic disorder	CCL17	w/o feature > w/feature	0.248287	0.42947	Mann-Whitney	114.913	70.8253	223.8	103.324	73.4037	117.081
Neurologic disorder	IL-18	w/o feature > w/feature	0.268522	0.452248	Mann-Whitney	731.299	510.849	1185.83	633.117	394.853	780.144
Neurologic disorder	CXCL10	w/o feature > w/feature	0.307723	0.480348	Mann-Whitney	1615.17	699.538	3942.71	962.126	538.184	1762.26
Neurologic disorder	IL-6	w/o feature > w/feature	0.301819	0.480348	Mann-Whitney	6.06187	2.03115	17.749	3.72803	2.39195	7.09699
Neurologic disorder	LBP	w/o feature > w/feature	0.294635	0.480348	Mann-Whitney	20728500	12022000	30397000	16944000	10005000	22584000
Neurologic disorder	G-CSF	w/o feature > w/feature	0.353081	0.51175	Mann-Whitney	40.75	22.63	66.76	34.28	13.37	43.53
Neurologic disorder	IL-13	w/o feature > w/feature	0.337878	0.51175	Mann-Whitney	1.84688	1.1758	3.46799	1.64535	0.933349	3.53923
Neurologic disorder	IL-1α	w/feature > w/o feature	0.359824	0.51175	Mann-Whitney	0.397501	0.113417	0.976517	0.585311	0.146982	1.40849
Neurologic disorder	NGAL	w/o feature > w/feature	0.346423	0.51175	Mann-Whitney	168121	124647	259859	149922	103041	229950
Neurologic disorder	VEGF	w/o feature > w/feature	0.381957	0.531418	Mann-Whitney	315.31	169.78	528.552	230.202	112.051	465.532
Neurologic disorder	CXCL9	w/o feature > w/feature	0.392004	0.533792	Mann-Whitney	363.392	161.503	951.484	294.191	192.001	669.294
Neurologic disorder	sCD25	w/o feature > w/feature	0.464841	0.616427	Mann-Whitney	1112.24	847.51	1806.14	1133.98	901.87	1373.09
Neurologic disorder	SCF	w/feature > w/o feature	0.471952	0.616427	Mann-Whitney	55.145	41.12	74.005	60.12	42.76	85.58
Neurologic disorder	IL-8	w/o feature > w/feature	0.515616	0.659989	Mann-Whitney	45.6384	29.4813	76.2101	40.3172	21.0679	93.5276
Neurologic disorder	M-CSF	w/feature > w/o feature	0.561795	0.704997	Mann-Whitney	243.9	90.025	505.51	150.85	129.07	495.6
Neurologic disorder	IL-3	w/o feature > w/feature	0.575212	0.707953	Mann-Whitney	3.97	0	15.1	0	0	12.4
Neurologic disorder	CCL11	w/o feature > w/feature	0.629818	0.760534	Mann-Whitney	156.121	105.155	256.111	192.628	140.333	259.088
Neurologic disorder	CCL22	w/o feature > w/feature	0.673373	0.798072	Mann-Whitney	626.961	384.97	888.972	589.305	569.597	874.881
Neurologic disorder	IL-33	w/o feature > w/feature	0.724604	0.835099	Mann-Whitney	2.145	1.28	3.79	2.18	1.28	3.12
Neurologic disorder	RAGE	w/o feature > w/feature	0.730711	0.835099	Mann-Whitney	3856.47	2079.16	6331.21	3685.58	2230.72	5069.94
Neurologic disorder	GM-CSF	w/o feature > w/feature	0.759975	0.853305	Mann-Whitney	0.414605	0.293531	0.640346	0.46481	0.282309	0.652444
Neurologic disorder	CCL13	w/o feature > w/feature	0.805221	0.859823	Mann-Whitney	93.6435	67.517	117.913	101.231	81.0492	123.303
Neurologic disorder	IFN-γ	w/o feature > w/feature	0.795557	0.859823	Mann-Whitney	14.0392	4.3324	73.3547	13.6915	4.45259	35.9725
Neurologic disorder	sTNFRSF1A	w/feature > w/o feature	0.819519	0.859823	Mann-Whitney	2152.31	1610.5	3172.62	2002.33	1558.16	3058.44
Neurologic disorder	sTNFRSF1B	w/feature > w/o feature	0.807515	0.859823	Mann-Whitney	4610.22	3291.36	5696.24	4297.34	2738.24	7480.82
Neurologic disorder	IL-18BP	w/o feature > w/feature	0.908871	0.93819	Mann-Whitney	25634.8	14904.7	36880.5	24936.7	19113.6	35289.9
Neurologic disorder	CCL2	w/o feature > w/feature	1	1	Mann-Whitney	260.226	159.218	408.159	210.288	185.365	469.17
Neurologic disorder	IFN-α2a	w/feature > w/o feature	0.961193	1	Mann-Whitney	214.5	56.55	1450.95	218.89	75.1	853
Neurologic disorder	pGSN	w/o feature > w/feature	0.68701	1	Mann-Whitney	45.69	35.46	54.84	41	34.745	54.84
Neurologic disorder	S100A8	w/feature > w/o feature	0.996914	1	Mann-Whitney	53.17	28.805	103.73	47.82	32.43	100.21
No comorbidities	sCD25	w/o feature > w/feature	0.00074445	0.0411354	Mann-Whitney	1218.16	923.23	1840.24	895.35	733.87	1104.49
No comorbidities	sTNFRSF1A	w/o feature > w/feature	0.00128548	0.0411354	Mann-Whitney	2283.12	1760.33	3290.07	1719.83	1349.15	2068.27
No comorbidities	REG3A	w/o feature > w/feature	0.00555816	0.118574	Mann-Whitney	10445.6	7489.6	18177.4	7894.18	4961.6	11019.1
No comorbidities	CXCL9	w/o feature > w/feature	0.0119112	0.165002	Mann-Whitney	431.187	213.116	890.061	167.458	83.7645	511.44
No comorbidities	sTNFRSF1B	w/o feature > w/feature	0.0128908	0.165002	Mann-Whitney	4693.66	3539.18	6311.1	3353.9	2759.08	4886.71
No comorbidities	CCL22	w/feature > w/o feature	0.0471962	0.242708	Mann-Whitney	589.305	384.196	865.553	769.511	622.454	1054.75
No comorbidities	CCL26	w/feature > w/o feature	0.0910156	0.242708	Mann-Whitney	33.6477	22.2268	55.8668	43.5493	38.5706	53.929
No comorbidities	CCL3	w/o feature > w/feature	0.0855291	0.242708	Mann-Whitney	40.8728	32.7157	57.4465	35.097	27.6404	46.2762
No comorbidities	Ferritin	w/feature > w/o feature	0.0587741	0.242708	Mann-Whitney	1220	606.5	2292.5	1738	1337	3084.5
No comorbidities	IL-13	w/o feature > w/feature	0.0572588	0.242708	Mann-Whitney	1.86197	1.19242	3.86398	1.36379	0.962205	2.1498
No comorbidities	IL-16	w/o feature > w/feature	0.0610785	0.242708	Mann-Whitney	435.929	281.821	739.274	333.658	238.095	524.704
No comorbidities	IL-17	w/o feature > w/feature	0.0855279	0.242708	Mann-Whitney	1.88997	1.08796	3.77947	1.3523	0.728137	2.16054
No comorbidities	IL-2	w/o feature > w/feature	0.0506044	0.242708	Mann-Whitney	0.32285	0.148746	0.80917	0.181327	0.039851	0.431094
No comorbidities	IL-23	w/o feature > w/feature	0.0245922	0.242708	Mann-Whitney	175.81	29.735	319.43	104.87	0	208.26
No comorbidities	IL-33	w/o feature > w/feature	0.0320403	0.242708	Mann-Whitney	2.46	1.28	4.25	1.44	0.81	2.11
No comorbidities	IL-5	w/o feature > w/feature	0.0893941	0.242708	Mann-Whitney	0.471452	0.20165	0.981834	0.242907	0.15372	0.612758
No comorbidities	IL-6	w/o feature > w/feature	0.0512165	0.242708	Mann-Whitney	6.46629	2.33228	18.1375	4.31281	1.36816	6.55252
No comorbidities	IL-7	w/feature > w/o feature	0.0733473	0.242708	Mann-Whitney	15.4829	8.67672	24.4174	27.2655	13.1438	32.2085
No comorbidities	IL-8	w/o feature > w/feature	0.0463862	0.242708	Mann-Whitney	54.417	29.4471	103.455	31.2483	25.7864	45.6384
No comorbidities	M-CSF	w/o feature > w/feature	0.0900103	0.242708	Mann-Whitney	263.96	125.24	513.3	153.695	69.89	280.46
No comorbidities	sCD31	w/feature > w/o feature	0.075279	0.242708	Mann-Whitney	10434.7	7993.48	14572.9	13520.1	8769.76	18442.8
No comorbidities	SCF	w/o feature > w/feature	0.0441711	0.242708	Mann-Whitney	58.62	44.175	82.17	49.725	35.17	58.04
No comorbidities	sL-selectin	w/feature > w/o feature	0.0880986	0.242708	Mann-Whitney	518978	416774	611822	595500	495273	706652
No comorbidities	sVCAM1	w/o feature > w/feature	0.0868065	0.242708	Mann-Whitney	2913500	1919700	4036450	2613900	1744000	2936800
No comorbidities	IL-18BP	w/o feature > w/feature	0.125094	0.32024	Mann-Whitney	26761.3	17967.9	36164.9	15996.2	12062	31615.2
No comorbidities	CCL17	w/feature > w/o feature	0.180907	0.400116	Mann-Whitney	103.303	70.2658	198.026	189.271	96.4884	226.688
No comorbidities	GM-CSF	w/feature > w/o feature	0.17375	0.400116	Mann-Whitney	0.411855	0.28098	0.61482	0.486085	0.383828	0.702552
No comorbidities	MPO	w/o feature > w/feature	0.187555	0.400116	Mann-Whitney	513096	363988	825690	438493	274894	624758
No comorbidities	sCD40L	w/feature > w/o feature	0.174436	0.400116	Mann-Whitney	8762.42	6559.34	13767.7	11869.7	8380.95	15915.3
No comorbidities	sICAM1	w/feature > w/o feature	0.186215	0.400116	Mann-Whitney	361881	236002	496011	402426	236777	742598
No comorbidities	MMP-9	w/o feature > w/feature	0.247317	0.510591	Mann-Whitney	499749	288631	1126000	300404	221754	997775
No comorbidities	RAGE	w/o feature > w/feature	0.265882	0.531765	Mann-Whitney	4004.26	2242.42	6244.73	3108.73	1893.69	6016.85
No comorbidities	IL-15	w/o feature > w/feature	0.287434	0.534271	Mann-Whitney	4.50192	2.8303	7.26768	3.37748	2.84319	5.46502
No comorbidities	IL-4	w/o feature > w/feature	0.292179	0.534271	Mann-Whitney	0.0383764	0.0205906	0.105341	0.036435	0.0110581	0.0574311
No comorbidities	NGAL	w/o feature > w/feature	0.281744	0.534271	Mann-Whitney	171827	122766	266232	146712	125233	196342
No comorbidities	IL-1β	w/o feature > w/feature	0.303481	0.539522	Mann-Whitney	0.284269	0.147001	0.579751	0.254834	0.0793534	0.345379
No comorbidities	IFN-α2a	w/feature > w/o feature	0.0219866	0.543925	Mann-Whitney	160.45	43.9382	954.7	531.3	242.806	1872.25
No comorbidities	IL-1RA	w/o feature > w/feature	0.320217	0.553889	Mann-Whitney	2440.44	1447.46	4624.05	1838.59	1312.49	3586.65
No comorbidities	CCL2	w/o feature > w/feature	0.359955	0.604214	Mann-Whitney	253.797	168.223	451.371	271.241	137.186	283.931
No comorbidities	S100A8	w/o feature > w/feature	0.368193	0.604214	Mann-Whitney	50.31	28.805	101.075	61.86	42.93	241.78
No comorbidities	sVEGFR1	w/o feature > w/feature	0.390891	0.610171	Mann-Whitney	211.4	151.01	255.95	234.98	149.02	278.5
No comorbidities	VEGF	w/feature > w/o feature	0.381459	0.610171	Mann-Whitney	280.859	159.547	490.169	343.649	221.137	545.842
No comorbidities	IL-18	w/o feature > w/feature	0.401715	0.612137	Mann-Whitney	737.353	519.223	1185.83	653.305	477.04	1034.22
No comorbidities	IL-1α	w/feature > w/o feature	0.424951	0.632485	Mann-Whitney	0.391764	0.115181	1.08291	0.555856	0.164744	1.9365
No comorbidities	CCL4	w/o feature > w/feature	0.461781	0.671682	Mann-Whitney	105.438	71.8498	146.322	90.1335	75.3578	117.906
No comorbidities	CXCL10	w/o feature > w/feature	0.51318	0.729856	Mann-Whitney	1615.17	662.701	4209.61	1421.35	644.535	2031.71
No comorbidities	CCL11	w/feature > w/o feature	0.580061	0.739277	Mann-Whitney	171.79	101.313	242.236	153.123	125.874	315.854
No comorbidities	CCL13	w/feature > w/o feature	0.566364	0.739277	Mann-Whitney	96.1328	71.7322	120.761	93.6435	54.0214	107.958
No comorbidities	CX3CL1	w/o feature > w/feature	0.600662	0.739277	Mann-Whitney	2121.32	1252.01	2963.11	1843.18	1247.1	2572.2
No comorbidities	G-CSF	w/o feature > w/feature	0.598237	0.739277	Mann-Whitney	40.75	22.55	62.055	37.635	20.13	74.03
No comorbidities	IL-12p70	w/o feature > w/feature	0.560254	0.739277	Mann-Whitney	0.181351	0.102998	0.326744	0.143197	0.0848593	0.295042
No comorbidities	Lactoferrin	w/o feature > w/feature	0.532812	0.739277	Mann-Whitney	1279000	725983	2191800	1355800	528194	1887500
No comorbidities	sFASLG	w/o feature > w/feature	0.586367	0.739277	Mann-Whitney	20.73	12.97	33.045	19.21	14.05	26.16
No comorbidities	IFN-γ	w/o feature > w/feature	0.61305	0.740286	Mann-Whitney	13.8562	4.45458	73.3547	13.4836	3.39909	59.2671
No comorbidities	TNFSF14	w/o feature > w/feature	0.643538	0.762712	Mann-Whitney	154.73	95.585	212.24	143.4	91.96	190.2
No comorbidities	sCD163	w/o feature > w/feature	0.683224	0.795024	Mann-Whitney	777654	481264	1202300	768610	587854	1319800
No comorbidities	LBP	w/feature > w/o feature	0.729878	0.834146	Mann-Whitney	20443000	11711500	28776000	20238500	9885700	28623000
No comorbidities	IL-3	w/o feature > w/feature	0.761145	0.846212	Mann-Whitney	3.01	0	12.4	4.075	0	15.97
No comorbidities	TNF-α	w/o feature > w/feature	0.766879	0.846212	Mann-Whitney	2.47241	1.91879	3.67443	2.68178	1.83586	3.22984
No comorbidities	pGSN	w/feature > w/o feature	0.20414	0.893497	Mann-Whitney	41.93	32.795	54.53	50.795	42.725	56.13
No comorbidities	S100A9	w/o feature > w/feature	0.824845	0.894747	Mann-Whitney	4869	2431.11	7652.23	4801.18	3026.68	6245.26
No comorbidities	IL-10	w/o feature > w/feature	0.875285	0.933637	Mann-Whitney	1.51674	0.818808	2.96494	1.80991	0.658862	2.60408
No comorbidities	TNF-β	w/o feature > w/feature	0.930517	0.97628	Mann-Whitney	0.278105	0.179476	0.451849	0.263193	0.207689	0.451568
No comorbidities	IL-12p40	w/o feature > w/feature	0.969396	0.984784	Mann-Whitney	70.328	31.5346	163.303	85.8361	19.4286	160.073
No comorbidities	sE-selectin	w/o feature > w/feature	0.969396	0.984784	Mann-Whitney	21967	16489	29404.6	22681.1	15631	32211.5
No comorbidities	sST2	w/feature > w/o feature	0.986087	0.986087	Mann-Whitney	52937.6	19132.6	130911	46729.9	21029.3	104519
Obesity	IFN-γ	w/o feature > w/feature	0.0359283	0.328487	Mann-Whitney	16.0782	4.45259	76.6057	5.6525	2.42814	11.2017
Obesity	IL-12p40	w/o feature > w/feature	0.0162527	0.328487	Mann-Whitney	77.9984	37.5959	170.908	25.9249	7.65212	79.2995
Obesity	S100A8	w/o feature > w/feature	0.0317772	0.328487	Mann-Whitney	54.56	32.43	105.46	28.805	14.97	56.145
Obesity	S100A9	w/feature > w/o feature	0.0314504	0.328487	Mann-Whitney	4597.29	2446.08	7165.75	7281.03	5434.87	8864.38
Obesity	SCF	w/o feature > w/feature	0.019036	0.328487	Mann-Whitney	57.37	44.88	78.12	40.235	32.66	58.855
Obesity	sST2	w/feature > w/o feature	0.0117361	0.328487	Mann-Whitney	39683.8	18855.8	120909	111366	71043.3	196608
Obesity	VEGF	w/feature > w/o feature	0.0356278	0.328487	Mann-Whitney	301.802	149.349	483.345	502.038	275.803	752.434
Obesity	IL-7	w/feature > w/o feature	0.041507	0.332056	Mann-Whitney	17.0924	8.59633	26.2718	27.8458	14.891	34.3867
Obesity	sCD31	w/o feature > w/feature	0.0528638	0.375921	Mann-Whitney	11066.8	8319.2	15139.9	8773.01	5990.48	12198.9
Obesity	sFASLG	w/o feature > w/feature	0.0604232	0.386709	Mann-Whitney	20.84	13.75	32.62	11.27	9.3	22.105
Obesity	IL-16	w/feature > w/o feature	0.0760106	0.442243	Mann-Whitney	403.335	256.289	638.586	657.847	372.946	1039.76
Obesity	M-CSF	w/o feature > w/feature	0.103872	0.553985	Mann-Whitney	242.02	103.56	531	172.07	33.67	258.765
Obesity	sTNFRSF1B	w/o feature > w/feature	0.112817	0.555408	Mann-Whitney	4650.83	3286.54	5871.66	3850.35	2556.47	4514.4
Obesity	IL-17	w/o feature > w/feature	0.130078	0.594643	Mann-Whitney	1.72927	1.11155	3.51657	1.10658	0.508614	2.4836
Obesity	CCL2	w/feature > w/o feature	0.207421	0.632139	Mann-Whitney	260.373	173.689	408.829	160.578	121.445	587.247
Obesity	CCL22	w/o feature > w/feature	0.182169	0.632139	Mann-Whitney	633.492	391.671	884.214	491	260.736	774.766
Obesity	Ferritin	w/feature > w/o feature	0.189523	0.632139	Mann-Whitney	1389	621.5	2292.5	2130	1073	3073
Obesity	MMP-9	w/feature > w/o feature	0.19852	0.632139	Mann-Whitney	479276	262732	1009600	745352	367756	1671300
Obesity	MPO	w/feature > w/o feature	0.19852	0.632139	Mann-Whitney	475119	324920	735559	541975	406024	1101100
Obesity	sCD163	w/o feature > w/feature	0.167886	0.632139	Mann-Whitney	809925	513917	1245100	625587	340676	1134450
Obesity	sCD40L	w/feature > w/o feature	0.1735	0.632139	Mann-Whitney	8825.27	6368.12	13956.4	13413.8	9148.97	16715.7
Obesity	IL-15	w/feature > w/o feature	0.230392	0.657748	Mann-Whitney	3.8897	2.80093	6.69321	5.3085	3.99013	7.368
Obesity	IL-1α	w/o feature > w/feature	0.263687	0.657748	Mann-Whitney	0.482005	0.139272	1.18058	0.208733	0.0542825	0.904742
Obesity	NGAL	w/feature > w/o feature	0.256271	0.657748	Mann-Whitney	164045	121447	239764	215462	132424	383538
Obesity	RAGE	w/feature > w/o feature	0.241038	0.657748	Mann-Whitney	3825.61	2254.12	6176.38	2127.32	1306.02	7521.15
Obesity	sTNFRSF1A	w/o feature > w/feature	0.26721	0.657748	Mann-Whitney	2145.31	1616.57	3193.78	1880.62	1329.43	2718.59
Obesity	CX3CL1	w/o feature > w/feature	0.286799	0.67982	Mann-Whitney	2010.95	1227.37	2674.63	2459.05	1648.07	2973.83
Obesity	CCL3	w/o feature > w/feature	0.316486	0.723396	Mann-Whitney	40.8728	32.8732	53.4035	33.6996	27.1726	53.6727
Obesity	CCL11	w/o feature > w/feature	0.337242	0.744257	Mann-Whitney	170.255	107.902	260.127	146.062	81.3107	228.656
Obesity	IL-12p70	w/o feature > w/feature	0.361833	0.77191	Mann-Whitney	0.177628	0.101996	0.314022	0.160765	0.0502204	0.299052
Obesity	TNF-α	w/o feature > w/feature	0.376204	0.776678	Mann-Whitney	2.49129	1.92353	3.61	2.20182	1.47538	3.03367
Obesity	CCL13	w/feature > w/o feature	0.534641	0.82478	Mann-Whitney	94.4023	65.5162	117.608	102.96	85.5363	129.999
Obesity	CCL17	w/feature > w/o feature	0.486302	0.82478	Mann-Whitney	111.468	68.776	207.512	99.5682	91.1453	240.934
Obesity	CCL26	w/feature > w/o feature	0.44043	0.82478	Mann-Whitney	38.5895	23.2117	54.9755	38.3732	32.7966	67.8328
Obesity	IL-13	w/o feature > w/feature	0.490237	0.82478	Mann-Whitney	1.81343	1.10087	3.6414	1.74533	1.09602	2.67846
Obesity	IL-1β	w/o feature > w/feature	0.458543	0.82478	Mann-Whitney	0.284269	0.117038	0.52352	0.20486	0.162758	0.303163
Obesity	IL-2	w/o feature > w/feature	0.423565	0.82478	Mann-Whitney	0.301671	0.111797	0.64731	0.521829	0.107774	1.05586
Obesity	IL-33	w/o feature > w/feature	0.471818	0.82478	Mann-Whitney	2.11	1.28	3.78	2.98	1.045	6.01
Obesity	IL-6	w/o feature > w/feature	0.541262	0.82478	Mann-Whitney	6.00623	2.39195	13.609	3.02048	1.32217	23.0965
Obesity	IL-8	w/o feature > w/feature	0.534641	0.82478	Mann-Whitney	44.6118	26.7544	87.3072	45.8755	27.1596	56.6219
Obesity	Lactoferrin	w/o feature > w/feature	0.494188	0.82478	Mann-Whitney	1.27882e+06	664560	2142200	1824050	854501	2663200
Obesity	LBP	w/o feature > w/feature	0.520647	0.82478	Mann-Whitney	20443000	11995000	29188000	20228500	7774450	27043500
Obesity	IL-10	w/o feature > w/feature	0.663041	0.848692	Mann-Whitney	1.68955	0.817109	2.85403	1.29379	0.741671	3.35529
Obesity	IL-1RA	w/feature > w/o feature	0.663041	0.848692	Mann-Whitney	2258.09	1441.32	4277.39	2340.53	1028.77	4340.17
Obesity	IL-23	w/feature > w/o feature	0.640765	0.848692	Mann-Whitney	158.54	0	303.05	181.07	63.685	329.49
Obesity	IL-4	w/o feature > w/feature	0.611724	0.848692	Mann-Whitney	0.0379506	0.0189434	0.0931187	0.0438911	0.0213925	0.136346
Obesity	IL-5	w/o feature > w/feature	0.663029	0.848692	Mann-Whitney	0.390628	0.179426	0.963517	0.487849	0.239163	0.832351
Obesity	REG3A	w/o feature > w/feature	0.611741	0.848692	Mann-Whitney	9912.2	7152.24	15468	8476.41	5882.45	20299.7
Obesity	sL-selectin	w/o feature > w/feature	0.656535	0.848692	Mann-Whitney	525234	434746	631639	504998	444370	606650
Obesity	TNF-β	w/feature > w/o feature	0.571402	0.848692	Mann-Whitney	0.26199	0.183093	0.418873	0.318811	0.145889	0.649801
Obesity	IL-18	w/feature > w/o feature	0.733024	0.86877	Mann-Whitney	710.96	495.002	1145.71	753.005	476.525	1422.62
Obesity	IL-18BP	w/feature > w/o feature	0.733024	0.86877	Mann-Whitney	25521.2	15704.2	35691.3	25621.6	10385.7	36903.8
Obesity	sE-selectin	w/o feature > w/feature	0.695946	0.86877	Mann-Whitney	22520.6	16080.5	29997.8	18340	15277.8	32910.3
Obesity	TNFSF14	w/feature > w/o feature	0.711342	0.86877	Mann-Whitney	154.235	96.44	202.55	183.18	67.87	274.09
Obesity	CCL4	w/o feature > w/feature	0.763445	0.872508	Mann-Whitney	103.219	73.1291	138.243	92.94	47.4473	189.752
Obesity	sVEGFR1	w/o feature > w/feature	0.756599	0.872508	Mann-Whitney	212.68	150.83	257.02	212.095	142.21	260.305
Obesity	CXCL10	w/feature > w/o feature	0.797059	0.884297	Mann-Whitney	1550.77	682.05	3781.24	2515.52	293.338	5486.02
Obesity	G-CSF	w/o feature > w/feature	0.815212	0.884297	Mann-Whitney	40.75	22.25	66.48	41.29	26.725	60.185
Obesity	sICAM1	w/feature > w/o feature	0.811824	0.884297	Mann-Whitney	371601	236777	529798	400013	226618	673954
Obesity	IL-3	w/o feature > w/feature	0.839272	0.895224	Mann-Whitney	3.01	0	15.97	3.805	0	12.31
Obesity	CXCL9	w/o feature > w/feature	0.884629	0.92504	Mann-Whitney	332.312	163.314	828.301	392.835	161.937	812.173
Obesity	sCD25	w/o feature > w/feature	0.910587	0.92504	Mann-Whitney	1123.41	878.2	1665.26	984	816.245	2099.84
Obesity	sVCAM1	w/feature > w/o feature	0.910587	0.92504	Mann-Whitney	2832500	1757200	3798600	3092500	2130400	4084400
Obesity	GM-CSF	w/feature > w/o feature	0.982081	0.982081	Mann-Whitney	0.417354	0.285924	0.645899	0.417771	0.321012	0.597098
Obesity	IFN-α2a	w/o feature > w/feature	0.471905	1	Mann-Whitney	225.901	56.3	1488.4	153.25	62	564.907
Obesity	pGSN	w/o feature > w/feature	0.577277	1	Mann-Whitney	45.69	35.605	55.105	42.53	29.86	53.065
Psychiatric illness	CCL13	w/o feature > w/feature	0.109217	0.882828	Mann-Whitney	95.5779	71.7322	120.901	64.03	43.3162	84.2445
Psychiatric illness	CCL17	w/o feature > w/feature	0.15787	0.882828	Mann-Whitney	112.444	77.8653	212.14	70.2106	49.965	73.4037
Psychiatric illness	CCL2	w/o feature > w/feature	0.334806	0.882828	Mann-Whitney	260.226	164.246	421.2	175.149	158.619	212.944
Psychiatric illness	CCL26	w/feature > w/o feature	0.546642	0.882828	Mann-Whitney	38.5706	23.5575	54.5854	41.2642	29.9517	76.5964
Psychiatric illness	CCL4	w/feature > w/o feature	0.205302	0.882828	Mann-Whitney	97.2114	71.6291	140.212	123.367	95.9264	205.137
Psychiatric illness	CX3CL1	w/o feature > w/feature	0.447035	0.882828	Mann-Whitney	2034.59	1282.74	2863.73	1609.62	922.38	2459.05
Psychiatric illness	CXCL10	w/feature > w/o feature	0.20249	0.882828	Mann-Whitney	1541.48	643.943	3587.11	4970.11	1946.4	5486.02
Psychiatric illness	CXCL9	w/feature > w/o feature	0.0899172	0.882828	Mann-Whitney	327.078	145.174	812.173	798.231	539.307	951.484
Psychiatric illness	Ferritin	w/o feature > w/feature	0.139712	0.882828	Mann-Whitney	1491	719	2336	595	400	1252
Psychiatric illness	GM-CSF	w/o feature > w/feature	0.454694	0.882828	Mann-Whitney	0.436509	0.293531	0.649171	0.323928	0.160812	0.594847
Psychiatric illness	IL-10	w/o feature > w/feature	0.454703	0.882828	Mann-Whitney	1.51674	0.818808	2.81624	3.30084	0.541458	4.79114
Psychiatric illness	IL-12p40	w/o feature > w/feature	0.485071	0.882828	Mann-Whitney	72.3373	24.3984	163.303	57.368	40.7468	67.9154
Psychiatric illness	IL-12p70	w/feature > w/o feature	0.1448	0.882828	Mann-Whitney	0.170173	0.092018	0.310634	0.206438	0.197161	0.381332
Psychiatric illness	IL-16	w/feature > w/o feature	0.447282	0.882828	Mann-Whitney	412.929	274.062	640.802	678.052	238.173	745.818
Psychiatric illness	IL-1RA	w/feature > w/o feature	0.565562	0.882828	Mann-Whitney	2240.63	1395.4	4275.22	3186.18	1474.63	7086.87
Psychiatric illness	IL-1β	w/feature > w/o feature	0.34445	0.882828	Mann-Whitney	0.270578	0.11649	0.482971	0.395158	0.173037	0.653582
Psychiatric illness	IL-3	w/o feature > w/feature	0.21528	0.882828	Mann-Whitney	4.62	0	15.1	0	0	2.99
Psychiatric illness	IL-5	w/o feature > w/feature	0.425419	0.882828	Mann-Whitney	0.45171	0.188897	0.963648	0.26202	0.141553	0.60037
Psychiatric illness	IL-6	w/o feature > w/feature	0.360497	0.882828	Mann-Whitney	6.00623	2.20664	14.7613	3.21778	1.82299	7.38254
Psychiatric illness	IL-7	w/o feature > w/feature	0.0240587	0.882828	Mann-Whitney	18.8607	8.87763	27.2869	10.8775	3.6207	12.0103
Psychiatric illness	IL-8	w/o feature > w/feature	0.285604	0.882828	Mann-Whitney	40.3172	26.6679	86.9963	56.6219	54.417	68.9591
Psychiatric illness	Lactoferrin	w/feature > w/o feature	0.179145	0.882828	Mann-Whitney	1.27864e+06	691247	2117450	2922700	1838500	3519900
Psychiatric illness	LBP	w/o feature > w/feature	0.565562	0.882828	Mann-Whitney	20443000	11711500	29260000	22211500	6801800	27084000
Psychiatric illness	M-CSF	w/o feature > w/feature	0.477302	0.882828	Mann-Whitney	226.41	94.28	505.51	206.475	78.6	251.47
Psychiatric illness	MPO	w/feature > w/o feature	0.490878	0.882828	Mann-Whitney	482634	325317	757019	513096	495787	835041
Psychiatric illness	NGAL	w/feature > w/o feature	0.535243	0.882828	Mann-Whitney	166195	122915	240777	269328	122785	332654
Psychiatric illness	RAGE	w/o feature > w/feature	0.411225	0.882828	Mann-Whitney	3825.61	2208.63	6244.73	2617.92	1558.62	6108.84
Psychiatric illness	REG3A	w/o feature > w/feature	0.307989	0.882828	Mann-Whitney	9669.29	7110.05	16026.3	9392.26	5799.67	11552.1
Psychiatric illness	sCD163	w/o feature > w/feature	0.516505	0.882828	Mann-Whitney	809925	489765	1204600	731757	218003	1108500
Psychiatric illness	sCD25	w/o feature > w/feature	0.0611951	0.882828	Mann-Whitney	1133.98	886.03	1730.97	902.635	790.46	1042.99
Psychiatric illness	sCD40L	w/o feature > w/feature	0.293446	0.882828	Mann-Whitney	9279.63	6620.05	14163.9	7677.25	3704.21	10155.1
Psychiatric illness	SCF	w/o feature > w/feature	0.0408442	0.882828	Mann-Whitney	57.72	42.565	77.25	42.94	34.73	48.67
Psychiatric illness	sL-selectin	w/feature > w/o feature	0.160761	0.882828	Mann-Whitney	522193	426635	622222	615238	511292	655779
Psychiatric illness	sTNFRSF1A	w/o feature > w/feature	0.338231	0.882828	Mann-Whitney	2128.83	1610.5	3107.05	1799.72	706.73	3302.11
Psychiatric illness	sTNFRSF1B	w/o feature > w/feature	0.268748	0.882828	Mann-Whitney	4609.4	3263.82	5853.28	4376.57	1831.74	4659.67
Psychiatric illness	sVCAM1	w/o feature > w/feature	0.133259	0.882828	Mann-Whitney	2864900	2031050	3849000	1511900	1005400	3385200
Psychiatric illness	sVEGFR1	w/o feature > w/feature	0.383655	0.882828	Mann-Whitney	212.79	149.925	258.905	206.185	162.45	216.4
Psychiatric illness	TNF-α	w/o feature > w/feature	0.350845	0.882828	Mann-Whitney	2.46859	1.86668	3.60004	2.7128	2.47241	3.09462
Psychiatric illness	TNF-β	w/o feature > w/feature	0.504593	0.882828	Mann-Whitney	0.268431	0.17586	0.445891	0.344589	0.189243	0.568037
Psychiatric illness	TNFSF14	w/feature > w/o feature	0.469458	0.882828	Mann-Whitney	153.74	94.055	203.185	228.23	131.43	238.44
Psychiatric illness	VEGF	w/o feature > w/feature	0.214959	0.882828	Mann-Whitney	316.84	159.547	528.552	198.199	182.399	230.202
Psychiatric illness	IL-33	w/o feature > w/feature	0.607675	0.883891	Mann-Whitney	2.18	1.28	3.78	3.17	0.95	6.01
Psychiatric illness	S100A8	w/o feature > w/feature	0.603757	0.883891	Mann-Whitney	51.78	28.805	103.73	48.285	31.6	57.87
Psychiatric illness	sE-selectin	w/o feature > w/feature	0.582398	0.883891	Mann-Whitney	22469.9	16051.4	31413	19478.5	17811.4	25044.7
Psychiatric illness	IFN-γ	w/feature > w/o feature	0.643087	0.914613	Mann-Whitney	13.8562	4.35692	64.3576	43.2669	4.39449	183.164
Psychiatric illness	CCL3	w/feature > w/o feature	0.697094	0.92846	Mann-Whitney	39.7369	30.7787	53.2068	42.1021	29.3275	70.9504
Psychiatric illness	IL-17	w/o feature > w/feature	0.710852	0.92846	Mann-Whitney	1.72782	1.01344	3.42524	1.67997	0.974688	2.91807
Psychiatric illness	IL-18	w/o feature > w/feature	0.671701	0.92846	Mann-Whitney	727.556	483.682	1181.13	621.958	524.292	687.126
Psychiatric illness	IL-4	w/o feature > w/feature	0.687963	0.92846	Mann-Whitney	0.0379506	0.0195141	0.103072	0.0473888	0.0367817	0.0774726
Psychiatric illness	sFASLG	w/feature > w/o feature	0.762076	0.975457	Mann-Whitney	20.5	13.2	32.605	21.995	13.09	30.61
Psychiatric illness	IL-13	w/o feature > w/feature	0.796142	0.984643	Mann-Whitney	1.78757	1.09143	3.50669	1.86197	1.6509	2.0601
Psychiatric illness	sICAM1	w/o feature > w/feature	0.800022	0.984643	Mann-Whitney	371601	236928	533801	373451	126597	621934
Psychiatric illness	IL-15	w/feature > w/o feature	0.828795	0.986325	Mann-Whitney	4.20529	2.85143	6.90257	4.524	2.36615	7.70545
Psychiatric illness	IL-23	w/o feature > w/feature	0.832211	0.986325	Mann-Whitney	161.37	0	303.31	123.55	72.84	287.87
Psychiatric illness	CCL11	w/o feature > w/feature	0.876817	0.995926	Mann-Whitney	156.49	107.583	257.761	171.79	94.8639	221.438
Psychiatric illness	IL-2	w/o feature > w/feature	0.877141	0.995926	Mann-Whitney	0.307013	0.111446	0.691232	0.364605	0.162229	0.854474
Psychiatric illness	sCD31	w/o feature > w/feature	0.886997	0.995926	Mann-Whitney	10628.4	8111.77	15043.5	11363.5	9203.4	14581.8
Psychiatric illness	CCL22	w/o feature > w/feature	1	1	Mann-Whitney	626.687	386.134	884.09	638.687	480.59	768.458
Psychiatric illness	G-CSF	w/o feature > w/feature	0.990135	1	Mann-Whitney	39.13	22.55	63.93	44.84	2.56	66.48
Psychiatric illness	IFN-α2a	w/feature > w/o feature	0.618828	1	Mann-Whitney	216.695	56.3	953.4	556.45	95.9	5419.6
Psychiatric illness	IL-18BP	w/o feature > w/feature	0.959897	1	Mann-Whitney	25748.3	14290	36522.7	23534.3	22074.4	33635.7
Psychiatric illness	IL-1α	w/feature > w/o feature	0.990108	1	Mann-Whitney	0.472223	0.120034	1.16992	0.314027	0.22189	0.995419
Psychiatric illness	MMP-9	w/feature > w/o feature	1	1	Mann-Whitney	492586	281299	1066700	824455	207565	973451
Psychiatric illness	pGSN	w/o feature > w/feature	0.50906	1	Mann-Whitney	45.625	35.56	55.36	45.43	32.34	48.47
Psychiatric illness	S100A9	w/o feature > w/feature	0.931376	1	Mann-Whitney	4869	2535.96	7479.46	3699.16	3072.18	7165.75
Psychiatric illness	sST2	w/feature > w/o feature	0.945815	1	Mann-Whitney	46531.9	20784.5	130911	53135.4	13884.4	110677
Solid organ malignancy	CCL17	w/o feature > w/feature	0.0657688	0.635578	Mann-Whitney	115.197	75.6636	217.759	77.8071	64.286	110.099
Solid organ malignancy	IL-18	w/feature > w/o feature	0.0695163	0.635578	Mann-Whitney	698.128	478.461	1116.92	1142.17	669.272	1451.06
Solid organ malignancy	S100A9	w/o feature > w/feature	0.0311287	0.635578	Mann-Whitney	4877.31	2893.26	7652.23	1603.18	1225.95	4540.95
Solid organ malignancy	sCD40L	w/o feature > w/feature	0.050197	0.635578	Mann-Whitney	9576.71	6985.86	14274.7	6263.16	5258.06	8100.44
Solid organ malignancy	sTNFRSF1A	w/feature > w/o feature	0.0690368	0.635578	Mann-Whitney	2101.36	1593.26	3107.05	2975.32	2339.93	3432.34
Solid organ malignancy	sTNFRSF1B	w/feature > w/o feature	0.0619123	0.635578	Mann-Whitney	4417.99	3070.22	5548.84	5496.73	4161.25	7480.82
Solid organ malignancy	sVCAM1	w/feature > w/o feature	0.060563	0.635578	Mann-Whitney	2723100	1811900	3666200	4439200	2843000	7138200
Solid organ malignancy	pGSN	w/o feature > w/feature	0.0853415	0.67766	Mann-Whitney	46.69	35.795	55.515	37.165	30.225	44.71
Solid organ malignancy	CCL26	w/o feature > w/feature	0.100413	0.714279	Mann-Whitney	40.5685	24.7171	55.8668	25.5688	19.2912	39.7696
Solid organ malignancy	IL-15	w/feature > w/o feature	0.100446	0.714279	Mann-Whitney	3.89939	2.77917	6.7437	5.28439	3.70691	8.53057
Solid organ malignancy	CX3CL1	w/o feature > w/feature	0.134321	0.781505	Mann-Whitney	2010.95	1217.78	2724.53	2644.01	1557.79	3532.33
Solid organ malignancy	G-CSF	w/o feature > w/feature	0.126875	0.781505	Mann-Whitney	38.99	22.375	58.67	63.075	43.53	90.85
Solid organ malignancy	CCL2	w/o feature > w/feature	0.242117	0.925028	Mann-Whitney	253.797	159.348	408.159	354.968	214.405	491.174
Solid organ malignancy	CCL22	w/o feature > w/feature	0.260164	0.925028	Mann-Whitney	633.492	389.214	888.972	510.743	311.079	860.91
Solid organ malignancy	IL-17	w/o feature > w/feature	0.224843	0.925028	Mann-Whitney	1.78879	1.04869	3.6066	1.22362	0.819432	2.95669
Solid organ malignancy	IL-18BP	w/feature > w/o feature	0.208	0.925028	Mann-Whitney	25229	13675.3	35691.3	33382.9	21277.5	37268.9
Solid organ malignancy	LBP	w/feature > w/o feature	0.25606	0.925028	Mann-Whitney	19715000	11431000	29542500	24782000	21829000	28311000
Solid organ malignancy	RAGE	w/feature > w/o feature	0.180089	0.925028	Mann-Whitney	3805.67	2017.38	6100.72	5524.18	2696.03	9575.65
Solid organ malignancy	REG3A	w/feature > w/o feature	0.189779	0.925028	Mann-Whitney	9573.26	7014.81	15434.7	12575	8706.42	18094.6
Solid organ malignancy	CCL11	w/o feature > w/feature	0.916263	1	Mann-Whitney	156.49	107.583	256.111	198.078	93.3961	259.088
Solid organ malignancy	CCL13	w/o feature > w/feature	0.958073	1	Mann-Whitney	93.9604	64.7731	118.359	95.5779	82.7559	102.044
Solid organ malignancy	CCL3	w/o feature > w/feature	0.933958	1	Mann-Whitney	39.8641	30.5227	55.0356	41.003	33.6458	48.8237
Solid organ malignancy	CCL4	w/o feature > w/feature	0.657348	1	Mann-Whitney	99.1653	73.1122	143.638	99.0994	50.9694	134.395
Solid organ malignancy	CXCL10	w/feature > w/o feature	0.703098	1	Mann-Whitney	1560.06	623.526	3942.71	1615.17	717.025	3227.9
Solid organ malignancy	CXCL9	w/feature > w/o feature	0.456506	1	Mann-Whitney	332.312	135.833	828.301	363.392	294.191	677.542
Solid organ malignancy	Ferritin	w/feature > w/o feature	0.878199	1	Mann-Whitney	1458	670	2299	1207.5	895	2431
Solid organ malignancy	GM-CSF	w/o feature > w/feature	0.762482	1	Mann-Whitney	0.436509	0.293531	0.640346	0.374542	0.282309	0.744089
Solid organ malignancy	IFN-α2a	w/feature > w/o feature	0.802589	1	Mann-Whitney	203.9	56.3	1413.5	271.465	169.7	853
Solid organ malignancy	IFN-γ	w/feature > w/o feature	0.485772	1	Mann-Whitney	13.8562	4.31934	69.4684	13.9456	7.00945	205.661
Solid organ malignancy	IL-10	w/feature > w/o feature	0.595199	1	Mann-Whitney	1.54396	0.79496	2.84894	1.61455	0.820507	4.77274
Solid organ malignancy	IL-12p40	w/o feature > w/feature	0.516788	1	Mann-Whitney	71.5089	24.3984	163.303	58.6994	37.5959	87.9309
Solid organ malignancy	IL-12p70	w/o feature > w/feature	0.914599	1	Mann-Whitney	0.190267	0.0948	0.310634	0.138603	0.123516	0.324637
Solid organ malignancy	IL-13	w/o feature > w/feature	0.942374	1	Mann-Whitney	1.77842	1.10975	3.46799	1.84688	0.805018	4.50949
Solid organ malignancy	IL-16	w/feature > w/o feature	0.788625	1	Mann-Whitney	428.879	265.107	651.841	351.171	314.183	931.465
Solid organ malignancy	IL-1RA	w/o feature > w/feature	0.743978	1	Mann-Whitney	2240.63	1350.65	4624.05	2778.82	2037.75	3487.13
Solid organ malignancy	IL-1α	w/o feature > w/feature	0.428186	1	Mann-Whitney	0.397501	0.113417	1.16992	0.593636	0.371694	0.856888
Solid organ malignancy	IL-1β	w/feature > w/o feature	0.60874	1	Mann-Whitney	0.270578	0.11649	0.502738	0.278049	0.158099	0.776639
Solid organ malignancy	IL-2	w/feature > w/o feature	0.864418	1	Mann-Whitney	0.307013	0.12456	0.612341	0.504905	0.00681599	0.912503
Solid organ malignancy	IL-23	w/o feature > w/feature	0.658159	1	Mann-Whitney	171.64	0	303.31	118.29	30.62	287.87
Solid organ malignancy	IL-3	w/o feature > w/feature	0.308399	1	Mann-Whitney	4.62	0	15.1	0	0	10.47
Solid organ malignancy	IL-33	w/o feature > w/feature	0.470148	1	Mann-Whitney	2.11	1.28	3.785	2.23	1.44	7.91
Solid organ malignancy	IL-4	w/o feature > w/feature	0.339354	1	Mann-Whitney	0.0401475	0.0205906	0.103072	0.0286127	0.0130615	0.0367817
Solid organ malignancy	IL-5	w/o feature > w/feature	0.588448	1	Mann-Whitney	0.383814	0.178382	0.972668	0.639933	0.323804	0.729492
Solid organ malignancy	IL-6	w/o feature > w/feature	0.561872	1	Mann-Whitney	5.47594	2.10478	14.7613	7.60215	3.61834	11.8603
Solid organ malignancy	IL-7	w/o feature > w/feature	0.674069	1	Mann-Whitney	17.9873	9.02406	27.2464	16.2968	7.16241	25.5741
Solid organ malignancy	IL-8	w/o feature > w/feature	0.732566	1	Mann-Whitney	45.6384	28.2388	86.9963	37.9211	25.4155	76.8117
Solid organ malignancy	Lactoferrin	w/feature > w/o feature	0.89024	1	Mann-Whitney	1335200	691247	2166700	1150000	854501	1514500
Solid organ malignancy	M-CSF	w/feature > w/o feature	0.639763	1	Mann-Whitney	221.07	90.025	505.51	284.81	146.66	436.59
Solid organ malignancy	MMP-9	w/o feature > w/feature	0.554234	1	Mann-Whitney	499749	282221	1113100	414507	224891	861382
Solid organ malignancy	MPO	w/feature > w/o feature	0.664497	1	Mann-Whitney	495787	333401	757019	402354	288026	808933
Solid organ malignancy	NGAL	w/feature > w/o feature	1	1	Mann-Whitney	167468	122933	259859	161896	122748	229950
Solid organ malignancy	S100A8	w/o feature > w/feature	0.568456	1	Mann-Whitney	51.55	31.41	104.98	51.385	27.26	76.64
Solid organ malignancy	sCD163	w/o feature > w/feature	0.988333	1	Mann-Whitney	777654	489765	1204600	901718	483930	1201600
Solid organ malignancy	sCD25	w/feature > w/o feature	0.849227	1	Mann-Whitney	1128.2	845.475	1693.2	1056.42	975.3	1313.2
Solid organ malignancy	sCD31	w/o feature > w/feature	0.781131	1	Mann-Whitney	10628.4	8111.77	14976.9	11863.4	9238.15	15541.7
Solid organ malignancy	SCF	w/feature > w/o feature	0.996111	1	Mann-Whitney	55.72	42.565	74.005	57.365	30.59	95.56
Solid organ malignancy	sE-selectin	w/o feature > w/feature	0.707412	1	Mann-Whitney	21914.2	16051.4	29896.1	24053.3	17486.5	33451.4
Solid organ malignancy	sFASLG	w/feature > w/o feature	0.781125	1	Mann-Whitney	20.5	13.025	31.745	20.345	13.2	33.58
Solid organ malignancy	sICAM1	w/o feature > w/feature	0.643311	1	Mann-Whitney	380558	235852	546543	320812	237079	421812
Solid organ malignancy	sL-selectin	w/o feature > w/feature	0.910734	1	Mann-Whitney	522193	441755	635681	561503	418523	589719
Solid organ malignancy	sST2	w/feature > w/o feature	0.393641	1	Mann-Whitney	46531.9	20574.8	121124	59540.8	39683.8	143610
Solid organ malignancy	sVEGFR1	w/o feature > w/feature	0.781128	1	Mann-Whitney	212.68	149.925	257.54	204.225	188.69	260.86
Solid organ malignancy	TNF-α	w/feature > w/o feature	0.895292	1	Mann-Whitney	2.49129	1.92038	3.57134	2.29256	1.67805	4.6153
Solid organ malignancy	TNF-β	w/o feature > w/feature	0.926209	1	Mann-Whitney	0.270555	0.183576	0.429543	0.280926	0.108998	0.568037
Solid organ malignancy	TNFSF14	w/o feature > w/feature	0.636111	1	Mann-Whitney	154.73	99.04	212.24	137.56	80.63	191.21
Solid organ malignancy	VEGF	w/o feature > w/feature	0.854014	1	Mann-Whitney	315.31	159.547	512.13	269.719	176.163	496.994
Solid organ transplantation	CCL26	w/o feature > w/feature	0.00599753	0.285738	Mann-Whitney	39.7696	24.7949	55.4755	12.55	8.1339	14.1847
Solid organ transplantation	CX3CL1	w/feature > w/o feature	0.0126632	0.285738	Mann-Whitney	2017.79	1227.37	2674.63	4557.71	4045.02	18709.3
Solid organ transplantation	IL-7	w/o feature > w/feature	0.0146812	0.285738	Mann-Whitney	18.6572	9.13642	27.2655	5.3305	4.56951	5.52884
Solid organ transplantation	REG3A	w/feature > w/o feature	0.0223232	0.285738	Mann-Whitney	9601.68	7020.17	15082.9	31234.5	24664.5	39548
Solid organ transplantation	SCF	w/feature > w/o feature	0.0213297	0.285738	Mann-Whitney	54.86	41.06	73.88	117.03	96.705	135.475
Solid organ transplantation	CCL17	w/o feature > w/feature	0.0454481	0.378285	Mann-Whitney	112.444	77.8071	214.605	56.9902	56.6763	60.6381
Solid organ transplantation	CCL22	w/o feature > w/feature	0.0637787	0.378285	Mann-Whitney	630.363	386.758	884.214	300.837	295.103	430.439
Solid organ transplantation	Ferritin	w/o feature > w/feature	0.0585519	0.378285	Mann-Whitney	1458	719	2322	337	145	529
Solid organ transplantation	GM-CSF	w/o feature > w/feature	0.0650177	0.378285	Mann-Whitney	0.439185	0.296733	0.652444	0.22232	0.222164	0.278568
Solid organ transplantation	IL-33	w/o feature > w/feature	0.0564414	0.378285	Mann-Whitney	2.11	1.28	3.78	4.5	3.81	13.935
Solid organ transplantation	TNF-β	w/o feature > w/feature	0.0445445	0.378285	Mann-Whitney	0.283681	0.184059	0.463485	0.090176	0.0733305	0.164703
Solid organ transplantation	CCL13	w/o feature > w/feature	0.108542	0.442635	Mann-Whitney	95.5779	69.5177	118.499	76.5063	52.0043	79.6311
Solid organ transplantation	IL-18BP	w/feature > w/o feature	0.135689	0.442635	Mann-Whitney	25467.8	14911.4	35560.6	60668.9	60668.9	60668.9
Solid organ transplantation	IL-1α	w/feature > w/o feature	0.0950002	0.442635	Mann-Whitney	0.397501	0.11827	1.15925	0.9045	0.880694	2.05528
Solid organ transplantation	IL-3	w/feature > w/o feature	0.165988	0.442635	Mann-Whitney	3.01	0	12.4	189.42	94.71	236.745
Solid organ transplantation	IL-4	w/o feature > w/feature	0.159888	0.442635	Mann-Whitney	0.0391195	0.0200848	0.105227	0.0246251	0.0131394	0.027677
Solid organ transplantation	IL-5	w/o feature > w/feature	0.159892	0.442635	Mann-Whitney	0.45803	0.188012	0.963779	0.25174	0.12587	0.290041
Solid organ transplantation	IL-8	w/feature > w/o feature	0.140783	0.442635	Mann-Whitney	44.5025	26.7544	76.8117	219.185	125.365	343.081
Solid organ transplantation	M-CSF	w/feature > w/o feature	0.165022	0.442635	Mann-Whitney	217.675	87.35	495.6	419.15	374.91	629.655
Solid organ transplantation	RAGE	w/feature > w/o feature	0.103196	0.442635	Mann-Whitney	3793.39	2061.39	6108.84	9036.17	6459.35	9305.91
Solid organ transplantation	sCD31	w/o feature > w/feature	0.154844	0.442635	Mann-Whitney	10754.1	8127.86	15103.9	8118.88	5636.5	9612.41
Solid organ transplantation	sICAM1	w/o feature > w/feature	0.131338	0.442635	Mann-Whitney	380809	237079	555283	231227	210207	258954
Solid organ transplantation	sTNFRSF1A	w/feature > w/o feature	0.0894081	0.442635	Mann-Whitney	2125.22	1590.23	3151.46	2998.37	2957.64	4465.49
Solid organ transplantation	sTNFRSF1B	w/feature > w/o feature	0.110698	0.442635	Mann-Whitney	4462.5	3075.98	5658.17	6702.23	5755.44	10039.9
Solid organ transplantation	CCL3	w/feature > w/o feature	0.211231	0.540751	Mann-Whitney	39.6631	30.4289	53.0102	53.4035	47.5493	60.0051
Solid organ transplantation	CXCL9	w/feature > w/o feature	0.271602	0.600317	Mann-Whitney	332.312	161.07	822.991	791.834	530.81	1638.93
Solid organ transplantation	IL-2	w/o feature > w/feature	0.280735	0.600317	Mann-Whitney	0.299031	0.111095	0.721638	0.486326	0.451766	0.699414
Solid organ transplantation	LBP	w/o feature > w/feature	0.281147	0.600317	Mann-Whitney	20160500	11296000	28623000	22664000	22372000	28174500
Solid organ transplantation	MPO	w/feature > w/o feature	0.243972	0.600317	Mann-Whitney	493008	325714	735559	778478	588539	1.38984e+06
Solid organ transplantation	VEGF	w/o feature > w/feature	0.281398	0.600317	Mann-Whitney	316.84	162.672	513.898	266.593	179.211	268.156
Solid organ transplantation	IL-15	w/feature > w/o feature	0.338548	0.651413	Mann-Whitney	4.15321	2.84319	6.7942	7.61961	5.03873	8.60078
Solid organ transplantation	sCD163	w/o feature > w/feature	0.347323	0.651413	Mann-Whitney	793789	487251	1206200	580816	439000	758208
Solid organ transplantation	sCD40L	w/o feature > w/feature	0.355851	0.651413	Mann-Whitney	9279.63	6616.68	14222.8	6623.42	6443.29	8187.07
Solid organ transplantation	sL-selectin	w/o feature > w/feature	0.347323	0.651413	Mann-Whitney	528806	439161	634351	508973	357293	536596
Solid organ transplantation	TNF-α	w/o feature > w/feature	0.356241	0.651413	Mann-Whitney	2.50936	1.91406	3.61	2.33348	1.98922	2.37621
Solid organ transplantation	sE-selectin	w/o feature > w/feature	0.39334	0.699272	Mann-Whitney	22495.2	16022.4	31718.3	17486.5	17090.8	19643.3
Solid organ transplantation	IL-18	w/o feature > w/feature	0.420217	0.707733	Mann-Whitney	719.966	491.953	1181.13	510.849	510.849	510.849
Solid organ transplantation	sVCAM1	w/feature > w/o feature	0.412737	0.707733	Mann-Whitney	2837750	1757200	3798600	3279400	2827350	5405500
Solid organ transplantation	G-CSF	w/o feature > w/feature	0.442622	0.708196	Mann-Whitney	39.94	22.5	63.41	67.04	44.645	83.97
Solid organ transplantation	IL-12p40	w/o feature > w/feature	0.432688	0.708196	Mann-Whitney	70.9691	27.7899	163.647	47.7773	31.632	63.1814
Solid organ transplantation	CXCL10	w/feature > w/o feature	0.509575	0.720497	Mann-Whitney	1560.06	644.535	3781.24	8116.86	4087.82	8193.05
Solid organ transplantation	IFN-γ	w/feature > w/o feature	0.48494	0.720497	Mann-Whitney	13.7739	4.36998	69.448	106.596	54.5205	158.277
Solid organ transplantation	IL-17	w/o feature > w/feature	0.517858	0.720497	Mann-Whitney	1.72765	0.979393	3.51657	2.80349	2.13443	2.96412
Solid organ transplantation	IL-1β	w/o feature > w/feature	0.49574	0.720497	Mann-Whitney	0.267309	0.117038	0.517191	0.477656	0.319723	0.525581
Solid organ transplantation	S100A8	w/o feature > w/feature	0.495775	0.720497	Mann-Whitney	50.34	27.48	102.96	57.89	54.72	81.195
Solid organ transplantation	TNFSF14	w/feature > w/o feature	0.481763	0.720497	Mann-Whitney	154.73	96.44	206.48	67.34	54.645	246.655
Solid organ transplantation	IL-10	w/o feature > w/feature	0.575187	0.776807	Mann-Whitney	1.53035	0.817109	2.85403	2.58998	1.60393	4.0076
Solid organ transplantation	NGAL	w/feature > w/o feature	0.582605	0.776807	Mann-Whitney	166195	122748	243348	213869	169881	247575
Solid organ transplantation	CCL4	w/o feature > w/feature	0.59893	0.782276	Mann-Whitney	103.717	72.6539	143.452	90.7238	88.1879	90.9584
Solid organ transplantation	MMP-9	w/o feature > w/feature	0.660179	0.845029	Mann-Whitney	499749	275894	1094800	407768	311694	634575
Solid organ transplantation	IL-16	w/o feature > w/feature	0.698024	0.875952	Mann-Whitney	421.773	256.289	703.213	352.949	336.958	428.668
Solid organ transplantation	IL-23	w/feature > w/o feature	0.727968	0.879056	Mann-Whitney	153.025	0	303.05	293.62	146.81	315.165
Solid organ transplantation	sVEGFR1	w/o feature > w/feature	0.723709	0.879056	Mann-Whitney	212.735	151.19	258.06	150.83	142.195	235.16
Solid organ transplantation	Lactoferrin	w/feature > w/o feature	0.749908	0.882339	Mann-Whitney	1285000	664560	2161100	917208	899316	1.31676e+07
Solid organ transplantation	S100A9	w/o feature > w/feature	0.75826	0.882339	Mann-Whitney	4869	2547.13	7398.61	4540.95	3025.89	6142.55
Solid organ transplantation	CCL11	w/o feature > w/feature	0.826001	0.899373	Mann-Whitney	168.72	107.263	256.434	151.335	100.96	264.672
Solid organ transplantation	IL-13	w/o feature > w/feature	0.843162	0.899373	Mann-Whitney	1.78757	1.09602	3.53923	2.32081	1.74139	2.6473
Solid organ transplantation	IL-6	w/o feature > w/feature	0.789252	0.899373	Mann-Whitney	5.99237	2.07043	14.9535	5.47594	3.87505	6.64885
Solid organ transplantation	sCD25	w/o feature > w/feature	0.802559	0.899373	Mann-Whitney	1119.6	852.99	1676.29	1313.2	789.795	1550.7
Solid organ transplantation	sST2	w/o feature > w/feature	0.829339	0.899373	Mann-Whitney	47762.9	20629.8	133223	39683.8	28609.9	78512.9
Solid organ transplantation	CCL2	w/o feature > w/feature	0.860399	0.902713	Mann-Whitney	256.31	160.626	433.571	265.366	202.893	332.193
Solid organ transplantation	IL-1RA	w/o feature > w/feature	0.897097	0.926035	Mann-Whitney	2249.36	1404.74	4277.39	3487.13	2205.95	4559.03
Solid organ transplantation	IL-12p70	w/o feature > w/feature	0.951873	0.966982	Mann-Whitney	0.176561	0.0964691	0.314022	0.210024	0.132174	0.267331
Solid organ transplantation	IFN-α2a	w/feature > w/o feature	0.913892	1	Mann-Whitney	214.5	56.8	956	286.53	145.585	5379.27
Solid organ transplantation	pGSN	w/feature > w/o feature	0.392185	1	Mann-Whitney	45.365	35.36	54.83	54.85	54.85	54.85
Solid organ transplantation	sFASLG	w/o feature > w/feature	1	1	Mann-Whitney	20.39	13.09	32.62	20.73	20.17	20.87
Thyroid disease	sVEGFR1	w/o feature > w/feature	0.00167444	0.107164	Mann-Whitney	216.4	153.78	259.75	114.44	89.74	172.48
Thyroid disease	IFN-α2a	w/o feature > w/feature	0.15294	0.773631	Mann-Whitney	225.901	61	1527.1	101.95	24.7	292.715
Thyroid disease	sCD163	w/o feature > w/feature	0.0250369	0.801181	Mann-Whitney	859753	492279	1229000	560609	272278	731757
Thyroid disease	IL-18	w/o feature > w/feature	0.038586	0.823168	Mann-Whitney	735.042	510.849	1221.98	522.466	353.706	648.963
Thyroid disease	CCL11	w/feature > w/o feature	0.680095	0.99797	Mann-Whitney	156.49	103.048	256.434	204.654	116.205	280.431
Thyroid disease	CCL13	w/o feature > w/feature	0.637471	0.99797	Mann-Whitney	95.2481	65.5162	123.303	82.7559	73.5708	113.17
Thyroid disease	CCL17	w/o feature > w/feature	0.964762	0.99797	Mann-Whitney	110.099	71.3297	214.605	110.491	83.3177	142.306
Thyroid disease	CCL2	w/o feature > w/feature	0.316642	0.99797	Mann-Whitney	260.14	167.866	459.348	212.944	138.108	329.77
Thyroid disease	CCL22	w/o feature > w/feature	0.446452	0.99797	Mann-Whitney	633.492	386.755	883.966	520.315	355.645	802.777
Thyroid disease	CCL26	w/o feature > w/feature	0.80232	0.99797	Mann-Whitney	38.5706	23.4623	55.4755	41.2642	33.9418	51.8616
Thyroid disease	CCL3	w/o feature > w/feature	0.961241	0.99797	Mann-Whitney	39.8641	30.9409	53.4035	39.1298	29.972	55.7361
Thyroid disease	CCL4	w/feature > w/o feature	0.113631	0.99797	Mann-Whitney	96.8575	70.6043	142.182	124.39	104.133	155.46
Thyroid disease	CX3CL1	w/o feature > w/feature	0.502913	0.99797	Mann-Whitney	2024.63	1247.1	2678.19	2354.57	1556.15	3361.18
Thyroid disease	CXCL10	w/feature > w/o feature	0.80232	0.99797	Mann-Whitney	1560.06	682.05	3781.24	3132.96	379.463	5904.11
Thyroid disease	CXCL9	w/feature > w/o feature	0.616329	0.99797	Mann-Whitney	332.312	153.122	828.301	587.153	269.786	798.231
Thyroid disease	Ferritin	w/o feature > w/feature	0.0638391	0.99797	Mann-Whitney	1536.5	731	2354	782	465	1523
Thyroid disease	G-CSF	w/o feature > w/feature	0.270411	0.99797	Mann-Whitney	40.75	22.6	64.45	29.75	0	56.75
Thyroid disease	GM-CSF	w/feature > w/o feature	0.88835	0.99797	Mann-Whitney	0.436509	0.285924	0.645899	0.350797	0.309748	0.635993
Thyroid disease	IFN-γ	w/o feature > w/feature	0.30748	0.99797	Mann-Whitney	15.135	4.36998	70.1037	5.97045	3.4343	30.6472
Thyroid disease	IL-10	w/o feature > w/feature	0.833212	0.99797	Mann-Whitney	1.54396	0.820507	2.84385	1.74986	0.679283	4.78194
Thyroid disease	IL-12p40	w/o feature > w/feature	0.44003	0.99797	Mann-Whitney	71.5089	27.7899	162.958	49.3651	26.2998	121.117
Thyroid disease	IL-12p70	w/o feature > w/feature	0.390589	0.99797	Mann-Whitney	0.181351	0.0964691	0.323024	0.150925	0.0974978	0.206438
Thyroid disease	IL-13	w/o feature > w/feature	0.338463	0.99797	Mann-Whitney	1.83977	1.09602	3.6414	1.51248	1.25349	1.93186
Thyroid disease	IL-15	w/feature > w/o feature	0.766483	0.99797	Mann-Whitney	4.10113	2.85967	6.69321	6.11555	2.1165	7.45177
Thyroid disease	IL-16	w/feature > w/o feature	0.677579	0.99797	Mann-Whitney	428.879	273.925	644.692	389.198	288.628	859.244
Thyroid disease	IL-17	w/o feature > w/feature	0.737793	0.99797	Mann-Whitney	1.72927	1.03301	3.33391	1.29448	0.76962	5.25625
Thyroid disease	IL-18BP	w/o feature > w/feature	0.229789	0.99797	Mann-Whitney	26697.6	14918	36880.5	23841.4	10938.1	26488.7
Thyroid disease	IL-1RA	w/o feature > w/feature	0.44003	0.99797	Mann-Whitney	2278.21	1404.74	4631.31	1885.2	1539.93	3181.7
Thyroid disease	IL-1α	w/feature > w/o feature	0.422665	0.99797	Mann-Whitney	0.397501	0.11827	1.18058	0.794695	0.275041	0.940285
Thyroid disease	IL-1β	w/o feature > w/feature	0.750023	0.99797	Mann-Whitney	0.277966	0.146648	0.52352	0.212851	0.108746	0.449911
Thyroid disease	IL-2	w/o feature > w/feature	0.263279	0.99797	Mann-Whitney	0.301671	0.101064	0.64731	0.590475	0.238479	0.867764
Thyroid disease	IL-23	w/o feature > w/feature	0.973934	0.99797	Mann-Whitney	161.37	0	303.05	127.035	50.845	310.905
Thyroid disease	IL-3	w/o feature > w/feature	0.869394	0.99797	Mann-Whitney	3.32	0	14.23	1.495	0	21.34
Thyroid disease	IL-33	w/o feature > w/feature	0.816192	0.99797	Mann-Whitney	2.18	1.28	3.79	2.085	1.125	4.77
Thyroid disease	IL-4	w/o feature > w/feature	0.824786	0.99797	Mann-Whitney	0.038791	0.0185965	0.105227	0.037579	0.0305719	0.054448
Thyroid disease	IL-5	w/o feature > w/feature	0.556144	0.99797	Mann-Whitney	0.464349	0.177338	0.981557	0.316966	0.234435	0.492092
Thyroid disease	IL-6	w/o feature > w/feature	0.146364	0.99797	Mann-Whitney	6.00623	2.39195	14.9535	2.19115	1.20405	7.60215
Thyroid disease	IL-7	w/feature > w/o feature	0.871315	0.99797	Mann-Whitney	17.9873	8.74475	26.6133	12.9422	9.89458	29.058
Thyroid disease	IL-8	w/o feature > w/feature	0.122044	0.99797	Mann-Whitney	40.3172	26.5813	86.6854	69.3374	55.4066	91.6238
Thyroid disease	Lactoferrin	w/feature > w/o feature	0.982377	0.99797	Mann-Whitney	1279000	734033	2142200	1378000	397462	3215150
Thyroid disease	LBP	w/o feature > w/feature	0.725608	0.99797	Mann-Whitney	20348000	11566000	29897000	22135000	11375300	26403500
Thyroid disease	M-CSF	w/o feature > w/feature	0.210234	0.99797	Mann-Whitney	226.41	95.86	531	223.13	46.35	257.715
Thyroid disease	MMP-9	w/o feature > w/feature	0.779633	0.99797	Mann-Whitney	492586	275894	1131400	569759	317752	863346
Thyroid disease	NGAL	w/o feature > w/feature	0.825176	0.99797	Mann-Whitney	166195	123081	259097	213869	113728	234403
Thyroid disease	RAGE	w/o feature > w/feature	0.952637	0.99797	Mann-Whitney	3805.67	2186.54	6313.08	4510.11	1651.29	5734.34
Thyroid disease	REG3A	w/o feature > w/feature	0.615553	0.99797	Mann-Whitney	9912.2	7152.24	15468	8555.82	6133.98	14966.9
Thyroid disease	S100A8	w/o feature > w/feature	0.854334	0.99797	Mann-Whitney	50.37	30.13	102.96	57.88	23.31	92.32
Thyroid disease	S100A9	w/o feature > w/feature	0.894561	0.99797	Mann-Whitney	4869	2452.21	7560.31	4646.59	3806.57	5720.43
Thyroid disease	sCD25	w/o feature > w/feature	0.585506	0.99797	Mann-Whitney	1119.21	852.99	1676.29	1316.43	942.51	1805.84
Thyroid disease	sCD31	w/o feature > w/feature	0.592953	0.99797	Mann-Whitney	10738.1	8118.88	15103.9	10774.1	6386.74	13095.7
Thyroid disease	sCD40L	w/feature > w/o feature	0.745956	0.99797	Mann-Whitney	9239.44	6616.68	13956.4	9386.55	7220.72	14751
Thyroid disease	SCF	w/o feature > w/feature	0.287449	0.99797	Mann-Whitney	57.37	42.37	74.87	46.355	32.465	68.53
Thyroid disease	sE-selectin	w/o feature > w/feature	0.578102	0.99797	Mann-Whitney	22469.9	16022.4	31718.3	18886.3	17648.9	24710.9
Thyroid disease	sFASLG	w/o feature > w/feature	0.161951	0.99797	Mann-Whitney	20.84	13.6	32.62	12.97	12.285	18.12
Thyroid disease	sICAM1	w/o feature > w/feature	0.677579	0.99797	Mann-Whitney	371601	236777	555283	371306	228493	455660
Thyroid disease	sL-selectin	w/feature > w/o feature	0.556159	0.99797	Mann-Whitney	522193	434746	631639	550215	499378	617564
Thyroid disease	sST2	w/feature > w/o feature	0.427346	0.99797	Mann-Whitney	46531.9	20629.8	121340	87285.9	24916.1	327212
Thyroid disease	sTNFRSF1A	w/o feature > w/feature	0.402628	0.99797	Mann-Whitney	2135.17	1616.57	3151.46	1857.91	1245.38	3174.62
Thyroid disease	sTNFRSF1B	w/o feature > w/feature	0.607978	0.99797	Mann-Whitney	4535.16	3286.54	5734.32	4672.15	1954.38	5567.15
Thyroid disease	sVCAM1	w/o feature > w/feature	0.26833	0.99797	Mann-Whitney	2864900	2054600	3798600	1746100	1.03875e+06	4845000
Thyroid disease	TNF-α	w/o feature > w/feature	0.600445	0.99797	Mann-Whitney	2.47241	1.88248	3.61	2.71249	2.40407	2.94726
Thyroid disease	TNF-β	w/o feature > w/feature	0.884087	0.99797	Mann-Whitney	0.278105	0.17586	0.440213	0.252888	0.190556	0.602479
Thyroid disease	TNFSF14	w/feature > w/o feature	0.976504	0.99797	Mann-Whitney	153.74	93.38	206.48	158.12	114.23	193.415
Thyroid disease	VEGF	w/feature > w/o feature	0.345949	0.99797	Mann-Whitney	309.588	149.349	510.362	378.16	251.323	471.379
Thyroid disease	MPO	w/feature > w/o feature	1	1	Mann-Whitney	493008	325714	808933	513096	353324	634630
Thyroid disease	pGSN	w/feature > w/o feature	0.863388	1	Mann-Whitney	45.365	35.605	54.84	53.2	30.28	59.64
